# Supplementary material for: Correction of a Factor VIII genomic inversion with designer-recombinases
Source: Nat Commun. 2022 Jan 20;13:422. doi: 10.1038/s41467-022-28080-7 (PMC8776779; doi:10.1038/s41467-022-28080-7)
Supplement: Supplementary file 5 — Supplementary Data 1 [file 41467_2022_28080_MOESM5_ESM.xlsx]

## Sheet: Sheet1
	Potential target site sequence				Genomic coordinates (hg38)		Left half-site - the most similar library			Right half-site - the most similar library
#	Left half-site	Spacer	Right half-site	Asymmetry	int1h-1 (plus strand)	int1h-2 (minus strand)	Target site	Half-site sequence	Mismatches	Target site	Half-site sequence	Mismatches	Maximum mismatch count
1	ATAAATCTGTGGA	AACGCTGC	CACACAATCTTAG	6	chrX:155006182-155006215	chrX:155148713-155148746	loxBTR_1B	ATACCACTGTATA	5	loxBTR_1C	ATAACATTGCTTA	5	5
2	AAAAGGGTGGATG	CGAAGCAG	TAAGGACCCCCTT	6	chrX:155006279-155006312	chrX:155148616-155148649	loxBTR_1A	AACACATTGTATA	6	loxBTR_2	AAGGCAAGCTTTA	5	6
3	TGGGCAAAGGTGG	GGCCGACT	TAATTCTTGCCTC	7	chrX:155006942-155006975	chrX:155147953-155147986	loxBTR_2a+2	AAGGCAAGGTTTA	6	loxBTR_2	AAGGCAAGCTTTA	3	6
4	TTCCCCTTAAGGA	AGGTAAAA	TCCAGAAGGGATC	5	chrX:155006706-155006739	chrX:155148189-155148222	loxBTR_1a	AACCCATTGTATA	7	loxBTR_1a	AACCCATTGTATA	6	7
5	CAGACAAAGCAGA	CCCTGCTC	TGTGCGTTTATGG	6	chrX:155006517-155006550	chrX:155148378-155148411	loxBTR_2A	AAGACTAGGTATA	5	loxBTR_2B	ATAGCAAGGTATA	7	7
6	CCGGAAATGTGAT	GTTTGGAC	TGCAAGTTTTGGT	7	chrX:155006459-155006492	chrX:155148436-155148469	loxBTR_2a+2	AAGGCAAGGTTTA	7	loxBTR_1A	AACACATTGTATA	7	7
7	GACTGCAAGTTTT	GGTGAGAA	ATAACAATGCATC	7	chrX:155006477-155006510	chrX:155148418-155148451	loxBTR_2a+2	AAGGCAAGGTTTA	7	loxBTR_1A	AACACATTGTATA	6	7
8	CACCCCTTCACAG	GATCTCGC	AGCAGATTGGCTG	7	chrX:155006860-155006893	chrX:155148035-155148068	loxBTR_1a	AACCCATTGTATA	7	loxBTR_2	AAGGCAAGCTTTA	6	7
9	AAAGGTGGGGCCG	ACTTAATT	CTTGCCTCCCTGC	7	chrX:155006947-155006980	chrX:155147948-155147981	loxBTR_2a	AAGGCTAGGTATA	7	loxBTR_2B	ATAGCAAGGTATA	7	7
10	AGGGCCCAGCGTA	CTGATAAG	GAAGCTCTTCCAG	7	chrX:155007109-155007142	chrX:155147786-155147819	loxBTR_1	AACCCACTGCTTA	6	loxBTR_1C	ATAACATTGCTTA	7	7
11	TGGACTGCAAGTT	TTGGTGAG	AAATAACAATGCA	5	chrX:155006475-155006508	chrX:155148420-155148453	loxBTR_2A	AAGACTAGGTATA	8	loxBTR_1b+2	AACACACTGCTTA	8	8
12	CTGAAAAGTCTCC	TTGAAACT	GCAGACCTCTCTC	5	chrX:155006891-155006924	chrX:155148004-155148037	loxBTR_2b	ATAACAAGCTTTA	7	loxBTR_1b+2	AACACACTGCTTA	8	8
13	TCCAGGGTTTCTG	GGACACCC	GAGAAAGCACGTA	5	chrX:155007011-155007044	chrX:155147884-155147917	loxBTR_1A	AACACATTGTATA	8	loxBTR_1	AACCCACTGCTTA	8	8
14	TTTGTCTGATTTC	CTTTGGGA	GAATTCATTGCCA	6	chrX:155006145-155006178	chrX:155148750-155148783	loxBTR_2	AAGGCAAGCTTTA	8	loxBTR_2	AAGGCAAGCTTTA	8	8
15	GGAGGAAAATTTC	CCCTTAAG	GAAGGTAAAATCC	6	chrX:155006696-155006729	chrX:155148199-155148232	loxBTR_2	AAGGCAAGCTTTA	7	loxBTR_1C	ATAACATTGCTTA	8	8
16	TAAAATGGTGAGC	AGTTTAAA	CCTAGCAGTTTTG	6	chrX:155006742-155006775	chrX:155148153-155148186	loxBTR_2A	AAGACTAGGTATA	8	loxBTR_1A	AACACATTGTATA	8	8
17	CCTTCACAGGATC	TCGCAGCA	GATTGGCTGAAAA	6	chrX:155006864-155006897	chrX:155148031-155148064	loxBTR_1B	ATACCACTGTATA	7	loxBTR_1B	ATACCACTGTATA	8	8
18	AGCAGATTGGCTG	AAAAGTCT	CCTTGAAACTGCA	6	chrX:155006881-155006914	chrX:155148014-155148047	loxBTR_1A	AACACATTGTATA	5	loxBTR_1A	AACACATTGTATA	8	8
19	AAACATGTGACAA	AGTGCTTT	CCGTGAAAAGGGT	7	chrX:155006253-155006286	chrX:155148642-155148675	loxBTR_1	AACCCACTGCTTA	7	loxBTR_1a	AACCCATTGTATA	8	8
20	TCATGAAGCACGC	GGTCACCC	TCCAGCCACCAGA	7	chrX:155006312-155006345	chrX:155148583-155148616	loxBTR_2b	ATAACAAGCTTTA	8	loxBTR_2	AAGGCAAGCTTTA	8	8
21	GTCACGGTGGCAC	CTTCCAGC	AGGTCCCCGGGGT	7	chrX:155006393-155006426	chrX:155148502-155148535	loxBTR_1A	AACACATTGTATA	8	loxBTR_1	AACCCACTGCTTA	8	8
22	TCCAGCAGGTCCC	CGGGGTTG	TGCCCCTGGAGCT	7	chrX:155006408-155006441	chrX:155148487-155148520	loxBTR_2A	AAGACTAGGTATA	8	loxBTR_2A	AAGACTAGGTATA	7	8
23	ATTCATTGCCAGC	TATAAATC	TGTGGAAACGCTG	7	chrX:155006168-155006201	chrX:155148727-155148760	loxBTR_2C	ATAACTAGCTTTA	8	loxBTR_1a	AACCCATTGTATA	7	8
24	AGGATGAACTGAG	GAAAGGAG	GAAAATTTCCCCT	7	chrX:155006679-155006712	chrX:155148216-155148249	loxBTR_2	AAGGCAAGCTTTA	8	loxBTR_2	AAGGCAAGCTTTA	5	8
25	GGAAAATTTCCCC	TTAAGGAA	GGTAAAATCCAGA	7	chrX:155006699-155006732	chrX:155148196-155148229	loxBTR_1C	ATAACATTGCTTA	7	loxBTR_1A	AACACATTGTATA	8	8
26	CTAGCAGTTTTGC	ATTAATTC	ACATAAAGTATAA	7	chrX:155006764-155006797	chrX:155148131-155148164	loxBTR_1B	ATACCACTGTATA	7	loxBTR_1C	ATAACATTGCTTA	8	8
27	TCACACCCCTTCA	CAGGATCT	CGCAGCAGATTGG	7	chrX:155006857-155006890	chrX:155148038-155148071	loxBTR_1B	ATACCACTGTATA	8	loxBTR_2C	ATAACTAGCTTTA	8	8
28	TGAAAAGTCTCCT	TGAAACTG	CAGACCTCTCTCA	7	chrX:155006892-155006925	chrX:155148003-155148036	loxBTR_2b	ATAACAAGCTTTA	8	loxBTR_2B	ATAGCAAGGTATA	6	8
29	AAGGTGGGGCCGA	CTTAATTC	TTGCCTCCCTGCT	7	chrX:155006948-155006981	chrX:155147947-155147980	loxBTR_2a	AAGGCTAGGTATA	6	loxBTR_1A	AACACATTGTATA	8	8
30	CTTGCCTCCCTGC	TCTCCCAC	GTAGCCCTGCATT	7	chrX:155006968-155007001	chrX:155147927-155147960	loxBTR_1C	ATAACATTGCTTA	8	loxBTR_2a+2	AAGGCAAGGTTTA	5	8
31	CTCCCACGTAGCC	CTGCATTT	CACTCCATTCCAG	7	chrX:155006982-155007015	chrX:155147913-155147946	loxBTR_1	AACCCACTGCTTA	8	loxBTR_2B	ATAGCAAGGTATA	7	8
32	GTCTGCCAACTGA	AGGCCTTG	ACAAATGACTTTC	7	chrX:155007058-155007091	chrX:155147837-155147870	loxBTR_1	AACCCACTGCTTA	8	loxBTR_2C	ATAACTAGCTTTA	8	8
33	AAGGCCTTGACAA	ATGACTTT	CTGTACTGGCTGA	7	chrX:155007070-155007103	chrX:155147825-155147858	loxBTR_1A	AACACATTGTATA	6	loxBTR_2B	ATAGCAAGGTATA	8	8
34	TGTACTGGCTGAG	GGCCAGGG	CCCAGCGTACTGA	7	chrX:155007092-155007125	chrX:155147803-155147836	loxBTR_2C	ATAACTAGCTTTA	7	loxBTR_2	AAGGCAAGCTTTA	8	8
35	TATAAATCTGTGG	AAACGCTG	CCACACAATCTTA	4	chrX:155006181-155006214	chrX:155148714-155148747	loxBTR_1A	AACACATTGTATA	9	loxBTR_2	AAGGCAAGCTTTA	9	9
36	CATTAATTCACAT	AAAGTATA	ATGAAAACTGTTG	5	chrX:155006776-155006809	chrX:155148119-155148152	loxBTR_1A	AACACATTGTATA	9	loxBTR_1a	AACCCATTGTATA	8	9
37	CACTGAGTTGGGC	AAAGGTGG	GGCCGACTTAATT	5	chrX:155006934-155006967	chrX:155147961-155147994	loxBTR_1	AACCCACTGCTTA	9	loxBTR_1	AACCCACTGCTTA	9	9
38	CTTCACAGGATCT	CGCAGCAG	ATTGGCTGAAAAG	6	chrX:155006865-155006898	chrX:155148030-155148063	loxBTR_2B	ATAGCAAGGTATA	9	loxBTR_2B	ATAGCAAGGTATA	9	9
39	CTCGCAGCAGATT	GGCTGAAA	AGTCTCCTTGAAA	6	chrX:155006876-155006909	chrX:155148019-155148052	loxBTR_2B	ATAGCAAGGTATA	7	loxBTR_1B	ATACCACTGTATA	9	9
40	ATTTCCTTTGGGA	GAATTCAT	TGCCAGCTATAAA	7	chrX:155006153-155006186	chrX:155148742-155148775	loxBTR_1C	ATAACATTGCTTA	7	loxBTR_1C	ATAACATTGCTTA	9	9
41	AAAGGGTGGATGC	GAAGCAGT	AAGGACCCCCTTC	7	chrX:155006280-155006313	chrX:155148615-155148648	loxBTR_2a+2	AAGGCAAGGTTTA	7	loxBTR_2	AAGGCAAGCTTTA	9	9
42	TGCGAAGCAGTAA	GGACCCCC	TTCATGAAGCACG	7	chrX:155006290-155006323	chrX:155148605-155148638	loxBTR_1	AACCCACTGCTTA	9	loxBTR_2a	AAGGCTAGGTATA	8	9
43	CCTCCAGCCACCA	GAACCAGA	GGAACGCTGTGGT	7	chrX:155006331-155006364	chrX:155148564-155148597	loxBTR_1	AACCCACTGCTTA	9	loxBTR_1A	AACACATTGTATA	6	9
44	TGGGAGAATTCAT	TGCCAGCT	ATAAATCTGTGGA	7	chrX:155006161-155006194	chrX:155148734-155148767	loxBTR_2	AAGGCAAGCTTTA	9	loxBTR_1A	AACACATTGTATA	8	9
45	CGCATCTAGGCAC	ACGTCACG	GTGGCACCTTCCA	7	chrX:155006378-155006411	chrX:155148517-155148550	loxBTR_1A	AACACATTGTATA	9	loxBTR_1C	ATAACATTGCTTA	9	9
46	TCACGGTGGCACC	TTCCAGCA	GGTCCCCGGGGTT	7	chrX:155006394-155006427	chrX:155148501-155148534	loxBTR_1B	ATACCACTGTATA	9	loxBTR_1a	AACCCATTGTATA	6	9
47	TGATGTTTGGACT	GCAAGTTT	TGGTGAGAAATAA	7	chrX:155006468-155006501	chrX:155148427-155148460	loxBTR_1A	AACACATTGTATA	9	loxBTR_1B	ATACCACTGTATA	8	9
48	TCAGGTTGCAGAC	AAAGCAGA	CCCTGCTCTGTGC	7	chrX:155006509-155006542	chrX:155148386-155148419	loxBTR_2C	ATAACTAGCTTTA	9	loxBTR_2C	ATAACTAGCTTTA	9	9
49	CAAACAGACACAC	CAGAGAGA	GGTTCTCAGGAGG	7	chrX:155006604-155006637	chrX:155148291-155148324	loxBTR_2b	ATAACAAGCTTTA	8	loxBTR_1B	ATACCACTGTATA	9	9
50	GTTTTGCATTAAT	TCACATAA	AGTATAATGAAAA	7	chrX:155006770-155006803	chrX:155148125-155148158	loxBTR_1B	ATACCACTGTATA	9	loxBTR_1A	AACACATTGTATA	7	9
51	TTGCATTAATTCA	CATAAAGT	ATAATGAAAACTG	7	chrX:155006773-155006806	chrX:155148122-155148155	loxBTR_2C	ATAACTAGCTTTA	8	loxBTR_2	AAGGCAAGCTTTA	9	9
52	ACAATCTTAGCAC	ACAAGATT	GGCAGAAAATCGC	7	chrX:155006206-155006239	chrX:155148689-155148722	loxBTR_1C	ATAACATTGCTTA	8	loxBTR_1A	AACACATTGTATA	9	9
53	GGAGACCCACTGA	GTTGGGCA	AAGGTGGGGCCGA	7	chrX:155006927-155006960	chrX:155147968-155148001	loxBTR_1b	ATAACACTGCTTA	8	loxBTR_1	AACCCACTGCTTA	9	9
54	TCACTCCATTCCA	GGGTTTCT	GGGACACCCGAGA	7	chrX:155007002-155007035	chrX:155147893-155147926	loxBTR_1B	ATACCACTGTATA	8	loxBTR_1B	ATACCACTGTATA	9	9
55	GTAGTCCAGGGAG	CACGTCTG	CCAACTGAAGGCC	7	chrX:155007042-155007075	chrX:155147853-155147886	loxBTR_1B	ATACCACTGTATA	9	loxBTR_1	AACCCACTGCTTA	8	9
56	TGGCACCTTCCAG	CAGGTCCC	CGGGGTTGTGCCC	5	chrX:155006400-155006433	chrX:155148495-155148528	loxBTR_1	AACCCACTGCTTA	9	loxBTR_2	AAGGCAAGCTTTA	10	10
57	GCAGGTCCCCGGG	GTTGTGCC	CCTGGAGCTCTGA	5	chrX:155006412-155006445	chrX:155148483-155148516	loxBTR_1b	ATAACACTGCTTA	10	loxBTR_1B	ATACCACTGTATA	9	10
58	TTTTGCATTAATT	CACATAAA	GTATAATGAAAAC	5	chrX:155006771-155006804	chrX:155148124-155148157	loxBTR_1B	ATACCACTGTATA	9	loxBTR_1C	ATAACATTGCTTA	10	10
59	AGCAGGTCCCCGG	GGTTGTGC	CCCTGGAGCTCTG	6	chrX:155006411-155006444	chrX:155148484-155148517	loxBTR_1A	AACACATTGTATA	9	loxBTR_1A	AACACATTGTATA	10	10
60	TGTGCGTTTATGG	GAGCCGCG	CCCAACAGGAACC	6	chrX:155006538-155006571	chrX:155148357-155148390	loxBTR_1C	ATAACATTGCTTA	9	loxBTR_1A	AACACATTGTATA	10	10
61	CTGAGGAAAGGAG	GAAAATTT	CCCCTTAAGGAAG	6	chrX:155006687-155006720	chrX:155148208-155148241	loxBTR_2A	AAGACTAGGTATA	10	loxBTR_1B	ATACCACTGTATA	10	10
62	GGACACCCGAGAA	AGCACGTA	GTCCAGGGAGCAC	6	chrX:155007024-155007057	chrX:155147871-155147904	loxBTR_1B	ATACCACTGTATA	8	loxBTR_1B	ATACCACTGTATA	10	10
63	AGGAACGCTGTGG	TAACTGAG	GGAAAACGCATCT	7	chrX:155006351-155006384	chrX:155148544-155148577	loxBTR_1C	ATAACATTGCTTA	10	loxBTR_1B	ATACCACTGTATA	9	10
64	GGTTCTCAGGAGG	AGGCTCTG	TGGCCTCCAGACC	7	chrX:155006625-155006658	chrX:155148270-155148303	loxBTR_1B	ATACCACTGTATA	9	loxBTR_1	AACCCACTGCTTA	10	10
65	TCTCAGGAGGAGG	CTCTGTGG	CCTCCAGACCACG	7	chrX:155006628-155006661	chrX:155148267-155148300	loxBTR_1B	ATACCACTGTATA	10	loxBTR_1B	ATACCACTGTATA	9	10
66	GGAGGCTCTGTGG	CCTCCAGA	CCACGTCAAAGCC	7	chrX:155006636-155006669	chrX:155148259-155148292	loxBTR_1C	ATAACATTGCTTA	10	loxBTR_2C	ATAACTAGCTTTA	10	10
67	CTCCAGACCACGT	CAAAGCCA	AGGCAGAAAGGAT	7	chrX:155006650-155006683	chrX:155148245-155148278	loxBTR_2C	ATAACTAGCTTTA	10	loxBTR_1a	AACCCATTGTATA	9	10
68	AGGAAAATTTCCC	CTTAAGGA	AGGTAAAATCCAG	7	chrX:155006698-155006731	chrX:155148197-155148230	loxBTR_1A	AACACATTGTATA	8	loxBTR_1C	ATAACATTGCTTA	10	10
69	TTAAGGAAGGTAA	AATCCAGA	AGGGATCCCTAAA	7	chrX:155006712-155006745	chrX:155148183-155148216	loxBTR_1C	ATAACATTGCTTA	7	loxBTR_1C	ATAACATTGCTTA	10	10
70	CAGGATCTCGCAG	CAGATTGG	CTGAAAAGTCTCC	7	chrX:155006870-155006903	chrX:155148025-155148058	loxBTR_2	AAGGCAAGCTTTA	9	loxBTR_1A	AACACATTGTATA	10	10
71	CCTCTCTCAAGGA	GACCCACT	GAGTTGGGCAAAG	7	chrX:155006917-155006950	chrX:155147978-155148011	loxBTR_1a	AACCCATTGTATA	10	loxBTR_1B	ATACCACTGTATA	10	10
72	CTCAAGGAGACCC	ACTGAGTT	GGGCAAAGGTGGG	7	chrX:155006922-155006955	chrX:155147973-155148006	loxBTR_1A	AACACATTGTATA	10	loxBTR_1A	AACACATTGTATA	8	10
73	CCATTCCAGGGTT	TCTGGGAC	ACCCGAGAAAGCA	7	chrX:155007007-155007040	chrX:155147888-155147921	loxBTR_1B	ATACCACTGTATA	9	loxBTR_1	AACCCACTGCTTA	10	10
74	AAGCACGTAGTCC	AGGGAGCA	CGTCTGCCAACTG	7	chrX:155007036-155007069	chrX:155147859-155147892	loxBTR_1	AACCCACTGCTTA	8	loxBTR_2A	AAGACTAGGTATA	10	10
75	TCCAGGGAGCACG	TCTGCCAA	CTGAAGGCCTTGA	7	chrX:155007046-155007079	chrX:155147849-155147882	loxBTR_1A	AACACATTGTATA	9	loxBTR_1B	ATACCACTGTATA	10	10
76	GCCTTGACAAATG	ACTTTCTG	TACTGGCTGAGGG	7	chrX:155007073-155007106	chrX:155147822-155147855	loxBTR_1A	AACACATTGTATA	10	loxBTR_1	AACCCACTGCTTA	8	10
77	ACACTGAAAACAT	GTGACAAA	GTGCTTTCCGTGA	4	chrX:155006246-155006279	chrX:155148649-155148682	loxBTR_1B	ATACCACTGTATA	10	loxBTR_1B	ATACCACTGTATA	11	11
78	TTCTTGCCTCCCT	GCTCTCCC	ACGTAGCCCTGCA	6	chrX:155006966-155006999	chrX:155147929-155147962	loxBTR_1	AACCCACTGCTTA	10	loxBTR_1A	AACACATTGTATA	11	11
79	GCAGTTTAAACCT	AGCAGTTT	TGCATTAATTCAC	7	chrX:155006753-155006786	chrX:155148142-155148175	loxBTR_1C	ATAACATTGCTTA	11	loxBTR_2A	AAGACTAGGTATA	8	11
80	CGTAGCCCTGCAT	TTCACTCC	ATTCCAGGGTTTC	7	chrX:155006988-155007021	chrX:155147907-155147940	loxBTR_1b	ATAACACTGCTTA	11	loxBTR_1A	AACACATTGTATA	7	11
81	CTGTACTGGCTGA	GGGCCAGG	GCCCAGCGTACTG	7	chrX:155007091-155007124	chrX:155147804-155147837	loxBTR_1C	ATAACATTGCTTA	7	loxBTR_2	AAGGCAAGCTTTA	11	11
82	TTCTGGGACACCC	GAGAAAGC	ACGTAGTCCAGGG	7	chrX:155007019-155007052	chrX:155147876-155147909	loxBTR_2C	ATAACTAGCTTTA	11	loxBTR_1	AACCCACTGCTTA	12	12
