# Supplementary material for: Correction of a Factor VIII genomic inversion with designer-recombinases
Source: Nat Commun. 2022 Jan 20;13:422. doi: 10.1038/s41467-022-28080-7 (PMC8776779; doi:10.1038/s41467-022-28080-7)
Supplement: Supplementary file 6 — Supplementary Data 2 [file 41467_2022_28080_MOESM6_ESM.xlsx]

## Sheet: Sheet1
			Matches vs. loxF8L or loxF8R
			Left half-site		Righ half-site
Start position (hg38)		Sequence on the + strand	Match	Mismatches	Match	Mismatches	Spacer/Rev. comp. spacer	Sequence label	total mismatches
chrX	155148712	CTAAGATTGTGTG-GCAGCGTT-TCCACAGATTTAT	loxF8R	0	loxF8L	0	AACGCTGC/GCAGCGTT	loxF8	0
chrX	155006181	ATAAATCTGTGGA-AACGCTGC-CACACAATCTTAG	loxF8L	0	loxF8R	0	AACGCTGC/GCAGCGTT	loxF8	0
---
chr1	114990203	ACAAATTTGTGGA-AATTAAAC-AACACACTCTTAG	loxF8L	2	loxF8R	2	AATTAAAC/GTTTAATT		4
chr6	143914350	TTAAGAGTGTGTT-GTTTAATT-TCCACAAATTTAT	loxF8R	3	loxF8L	1	AATTAAAC/GTTTAATT	HG1	4
chr8	94350077	ATAAATTTGTGGA-AATTAAAC-AACACACTCTTAA	loxF8L	1	loxF8R	3	AATTAAAC/GTTTAATT	HG1	4
chr9	62050082	TTAAGAATGTGTT-GTTTAATT-TCCACAAATTTTT	loxF8R	3	loxF8L	2	AATTAAAC/GTTTAATT		5
chr15	85059144	TTAAGATTGTGTT-GTTTAATT-TCCACAATTTTGT	loxF8R	2	loxF8L	3	AATTAAAC/GTTTAATT	HG2	5
chr3	5776625	CTAAGAATGTGTT-GTTTAATT-TCTACATATTTGT	loxF8R	2	loxF8L	3	AATTAAAC/GTTTAATT		5
chr16	52944118	ACAAATATGTGGA-AATTAAAC-AACACACTCTTAA	loxF8L	2	loxF8R	3	AATTAAAC/GTTTAATT		5
chr2	121309734	ACAAATATGTGGA-AATTAAAC-AACACACTCTTAA	loxF8L	2	loxF8R	3	AATTAAAC/GTTTAATT		5
chr1	152790797	ACAAATATGTGGA-AATTAAAC-AACACACTCTTAT	loxF8L	2	loxF8R	3	AATTAAAC/GTTTAATT		5
chr3	128129270	ACAAATATGTGGA-AATTAAAC-CATACATTCTTAA	loxF8L	2	loxF8R	3	AATTAAAC/GTTTAATT		5
chr4	26706795	TTAAGACTGTGTT-GTTTAATT-TCCATAGATTTGT	loxF8R	3	loxF8L	2	AATTAAAC/GTTTAATT		5
chr14	70624934	ACAAATGTGTGGA-AATTAAAC-AACACACTCTTAA	loxF8L	2	loxF8R	3	AATTAAAC/GTTTAATT		5
chr1	103970289	TTAAGAGTGTGTT-GTTTAATT-TCCACAAATTTGT	loxF8R	3	loxF8L	2	AATTAAAC/GTTTAATT		5
chr1	153080535	ACAAATTTGTGGA-AATTAAAC-AACACACTCTTAA	loxF8L	2	loxF8R	3	AATTAAAC/GTTTAATT		5
chr3	119141128	AGAAATATGTGGA-AATTAAAC-AACACATTCTTAA	loxF8L	2	loxF8R	3	AATTAAAC/GTTTAATT		5
chr15	44752124	TTAAGAGTGTGTT-GTTTAATT-TTCACATATTTAT	loxF8R	3	loxF8L	2	AATTAAAC/GTTTAATT		5
chr4	38300917	ATAAATATGTGAA-AATTAAAC-AACACACTCTTAA	loxF8L	2	loxF8R	3	AATTAAAC/GTTTAATT		5
chr4	136183206	AAAAATATGTGAA-AATTAAAC-AACACATTCTTAA	loxF8L	3	loxF8R	3	AATTAAAC/GTTTAATT		6
chr9	38825655	TTAAGAATGTGTT-GTTTAATT-TCCACAAATGTTT	loxF8R	3	loxF8L	3	AATTAAAC/GTTTAATT		6
chr2	1358617	CCAAGAGTGTGTT-GTTTAATT-TCCACATTTTTGT	loxF8R	3	loxF8L	3	AATTAAAC/GTTTAATT		6
chr5	84711284	TTAAGACTGTGTT-GTTTAATT-TCCACATTTTTGT	loxF8R	3	loxF8L	3	AATTAAAC/GTTTAATT		6
chr2	138408554	TTAAGAATGTGTT-GTTTAATT-TCCACATTTTTGT	loxF8R	3	loxF8L	3	AATTAAAC/GTTTAATT		6
chr7	149338626	ACAAAATTGTGGA-AATTAAAC-AACACATTCTTAA	loxF8L	3	loxF8R	3	AATTAAAC/GTTTAATT		6
chr1	244399353	TTAAGAGTGTGTT-GTTTAATT-TCCACGTATTTGT	loxF8R	3	loxF8L	3	AATTAAAC/GTTTAATT		6
chrX	55537486	ATAAGAGTGTGTT-GTTTAATT-TCTACATATTTGT	loxF8R	3	loxF8L	3	AATTAAAC/GTTTAATT		6
chr15	50889382	ACAAATATGTAGA-AATTAAAC-CACACACTTTTAA	loxF8L	3	loxF8R	3	AATTAAAC/GTTTAATT		6
chr17	33998635	TTAAGAATGTGTT-GTTTAATT-TCCAAATATTTGT	loxF8R	3	loxF8L	3	AATTAAAC/GTTTAATT		6
chr13	41165687	TTAAGAGTGTGTT-GTTTAATT-TCCATACATTTGT	loxF8R	3	loxF8L	3	AATTAAAC/GTTTAATT		6
chr8	10749587	TTAAGAATGTGTT-GTTTAATT-TCCCCAAATTTGT	loxF8R	3	loxF8L	3	AATTAAAC/GTTTAATT		6
chr19	49319932	ACAAATTTGTAGA-AATTAAAC-AACACACTCTTAA	loxF8L	3	loxF8R	3	AATTAAAC/GTTTAATT		6
chr15	69775513	TTAAGAGTGTGTC-GTTTAATT-TTCACAAATTTGT	loxF8R	3	loxF8L	3	AATTAAAC/GTTTAATT		6
chr13	72056379	TTAAGAGTGTGTT-GTTTAATT-GCCACAAATTTGT	loxF8R	3	loxF8L	3	AATTAAAC/GTTTAATT		6
chr14	50567750	TTAAGAGTGTGTT-GTTTAATT-GCCACAAATTTGT	loxF8R	3	loxF8L	3	AATTAAAC/GTTTAATT		6
chrX	134359020	ACAAATTTGTGGG-AATTAAAC-CACACATTCCTAA	loxF8L	3	loxF8R	3	AATTAAAC/GTTTAATT		6
chr1	168159249	CCAAGAGTGTGTT-GTTTAATT-TCCACATACTTGT	loxF8R	3	loxF8L	3	AATTAAAC/GTTTAATT		6
chr16	47096018	ACAAGTCTGTGTA-AATTAAAC-TACACACTCTTAC	loxF8L	3	loxF8R	3	AATTAAAC/GTTTAATT		6
chr14	51470766	TTAAGATGGTGTT-GTTTAATT-TCTAGATATTTAT	loxF8R	3	loxF8L	3	AATTAAAC/GTTTAATT		6
chr9	73390993	TTAAGAGTGTGTT-GTTTAATT-TTCACATATTCAT	loxF8R	3	loxF8L	3	AATTAAAC/GTTTAATT		6
chrX	88000189	TTAAGAGTGTGTT-GTTTAATT-TCCACATATTTGG	loxF8R	3	loxF8L	3	AATTAAAC/GTTTAATT		6
chr11	134897607	TTAAGACTGTGTT-GTTTAATT-TCCACAAATTTGC	loxF8R	3	loxF8L	3	AATTAAAC/GTTTAATT		6
chr6	8157412	TTAAGAGTATGTT-GTTTAATT-TCCACAGATTTGT	loxF8R	4	loxF8L	1	AATTAAAC/GTTTAATT		5
chr12	75229236	TCAAGAGTGTGTT-GTTTAATT-TCCACATATTTAT	loxF8R	4	loxF8L	1	AATTAAAC/GTTTAATT		5
chr9	6155500	ATAAATTTGTGGA-AATTAAAC-AACAAACTCTTAA	loxF8L	1	loxF8R	4	AATTAAAC/GTTTAATT		5
chr13	29134152	TTAAGAGTGTGCT-GTTTAATT-TCCACACATTTTT	loxF8R	4	loxF8L	2	AATTAAAC/GTTTAATT		6
chr9	67538277	AAAAATTTGTGGA-AATTAAAC-AACACATTCTTTT	loxF8L	2	loxF8R	4	AATTAAAC/GTTTAATT		6
chr1	108550349	AAATATTTGTTGA-GTTTAATT-CACATAATTTTAG	loxF8L	4	loxF8R	2	AATTAAAC/GTTTAATT		6
chr11	118041514	ACAAATATGTGGA-AATTAAAC-AACACACTCCTAA	loxF8L	2	loxF8R	4	AATTAAAC/GTTTAATT		6
chr15	87436075	ACAAATATGTGGA-AATTAAAC-AACACACTCCTAA	loxF8L	2	loxF8R	4	AATTAAAC/GTTTAATT		6
chr18	25909452	TTAGGAGTGTGTT-GTTTAATT-TCCACATATTTGT	loxF8R	4	loxF8L	2	AATTAAAC/GTTTAATT		6
chr3	50712734	TTAGGAGTGTGTT-GTTTAATT-TCCACATATTTGT	loxF8R	4	loxF8L	2	AATTAAAC/GTTTAATT		6
chr5	149705405	TTAGGAGTGTGTT-GTTTAATT-TCCACATATTTGT	loxF8R	4	loxF8L	2	AATTAAAC/GTTTAATT		6
chrX	103619148	ACAAATATGTGGA-AATTAAAC-AACACACTCCTAA	loxF8L	2	loxF8R	4	AATTAAAC/GTTTAATT		6
chr7	488065	ACAAATATGTGGA-AATTAAAC-AACACACTCCTAC	loxF8L	2	loxF8R	4	AATTAAAC/GTTTAATT		6
chr16	32245509	AGAAGAGTGTGTT-GTTTAATT-TCCACATATTTGT	loxF8R	4	loxF8L	2	AATTAAAC/GTTTAATT		6
chr10	58539987	ACAAATATGTGGA-AATTAAAC-AACACACTCTTGA	loxF8L	2	loxF8R	4	AATTAAAC/GTTTAATT	HG3	6
chr11	61431528	TCAAGAGTGTGTT-GTTTAATT-TCCACATATTTGT	loxF8R	4	loxF8L	2	AATTAAAC/GTTTAATT	HG3	6
chr16	35372381	ACAAATATGTGGA-AATTAAAC-AACACACTCTTGA	loxF8L	2	loxF8R	4	AATTAAAC/GTTTAATT	HG3	6
chr2	201240889	ACAAATATGTGGA-AATTAAAC-AACACACTCTTGA	loxF8L	2	loxF8R	4	AATTAAAC/GTTTAATT	HG3	6
chr2	206778413	TCAAGAGTGTGTT-GTTTAATT-TCCACATATTTGT	loxF8R	4	loxF8L	2	AATTAAAC/GTTTAATT	HG3	6
chr7	72700538	TTAACAGTGTGTT-GTTTAATT-TCCACATATTTGT	loxF8R	4	loxF8L	2	AATTAAAC/GTTTAATT		6
chr5	165509925	ACAAATATGTGGA-AATTAAAC-AACACATTCCTAA	loxF8L	2	loxF8R	4	AATTAAAC/GTTTAATT		6
chr8	78424774	TTGAGAATGTGTT-GTTTAATT-TCCACATATTTGT	loxF8R	4	loxF8L	2	AATTAAAC/GTTTAATT		6
chr1	30591556	ACAAATATGTGGA-AATTAAAC-AACACATTTTTAA	loxF8L	2	loxF8R	4	AATTAAAC/GTTTAATT		6
chr7	9314298	ACAAATATGTGGA-AATTAAAC-AACAGAATCTTGA	loxF8L	2	loxF8R	4	AATTAAAC/GTTTAATT		6
chr2	131163837	TTAAGAATATGTT-GTTTAATT-TCCACATATTTGT	loxF8R	4	loxF8L	2	AATTAAAC/GTTTAATT		6
chr4	109791932	TTAAGAATATGTT-GTTTAATT-TCCACATATTTGT	loxF8R	4	loxF8L	2	AATTAAAC/GTTTAATT		6
chr20	22178731	ACAAATATGTGGA-AATTAAAC-AATACACTCTTAA	loxF8L	2	loxF8R	4	AATTAAAC/GTTTAATT		6
chrX	82687505	CTACCATTGTGCT-GTTTAATT-TCCACATATTTGT	loxF8R	4	loxF8L	2	AATTAAAC/GTTTAATT		6
chr9	17109489	TTAGAAGTGTGTG-GTTTAATT-TCCACATATTTGT	loxF8R	4	loxF8L	2	AATTAAAC/GTTTAATT		6
chr7	38485834	ACAAATGTGTGGA-AATTAAAC-AACACAATTTTGA	loxF8L	2	loxF8R	4	AATTAAAC/GTTTAATT		6
chr1	234339254	ACAAATTTGTGGA-AATTAAAC-AACACACATTTAA	loxF8L	2	loxF8L	4	AATTAAAC/GTTTAATT		6
chr13	105650308	ACAAATTTGTGGA-AATTAAAC-AACATACTCTTAC	loxF8L	2	loxF8R	4	AATTAAAC/GTTTAATT		6
chr1	153082571	ACAAATTTGTGGA-AATTAAAC-AACGCACTCTTAA	loxF8L	2	loxF8R	4	AATTAAAC/GTTTAATT		6
chr7	34615794	ACAAATTTGTGGA-AATTAAAC-AGCACACTCTTAA	loxF8L	2	loxF8R	4	AATTAAAC/GTTTAATT		6
chr8	47456539	ATAAACATGTGGA-AATTAAAC-AACACAGCCTTAT	loxF8L	2	loxF8L	4	AATTAAAC/GTTTAATT		6
chr1	43490066	TTAGGAGTGTGTT-GTTTAATT-TTCACATATTTAT	loxF8R	4	loxF8L	2	AATTAAAC/GTTTAATT		6
chrX	121005078	TTAAGAATATGTT-GTTTAATT-TTCACATATTTAT	loxF8R	4	loxF8L	2	AATTAAAC/GTTTAATT		6
chr3	6459210	TTAAGAGTGTGTG-GTTTAATT-TTCTCATACTTAT	loxF8R	2	loxF8L	4	AATTAAAC/GTTTAATT		6
chr10	5437963	ATAAGTATGTGGA-AATTAAAC-AACACATTATTAA	loxF8L	2	loxF8R	4	AATTAAAC/GTTTAATT		6
chr1	118722988	AAAAAAATGTGGA-AATTAAAC-TACACACTGTTAA	loxF8L	3	loxF8R	4	AATTAAAC/GTTTAATT		7
chr2	19534805	AAAAATGTATGAA-AATTAAAC-AACACACTCTTAA	loxF8L	4	loxF8R	3	AATTAAAC/GTTTAATT		7
chr8	71857506	AAATGATTGTGTT-GTTTAATT-TCCATAAATTTGT	loxF8R	4	loxF8L	3	AATTAAAC/GTTTAATT		7
chr5	105478755	AATAATATGTGGA-AATTAAAC-AACAGAATCCTAA	loxF8L	3	loxF8R	4	AATTAAAC/GTTTAATT		7
chr5	147377202	TTAAGAGTTTGTT-GTTTAATT-TCCACATTTTTGT	loxF8R	4	loxF8L	3	AATTAAAC/GTTTAATT		7
chr17	53523927	TTAAGGGTGTGTT-GTTTAATT-TCCACATGTTTGT	loxF8R	4	loxF8L	3	AATTAAAC/GTTTAATT		7
chr3	121366027	TTAAGAGAGTGTT-GTTTAATT-TCCACAAGTTTGT	loxF8R	4	loxF8L	3	AATTAAAC/GTTTAATT		7
chr10	75316772	ACAAAGATGTGGA-AATTAAAC-AACACATTCTTCA	loxF8L	3	loxF8R	4	AATTAAAC/GTTTAATT		7
chr7	92978637	TTAAGAGTATGTT-GTTTAATT-TCCACTTATTTGT	loxF8R	4	loxF8L	3	AATTAAAC/GTTTAATT		7
chr8	128731687	TTAAGAGTGTGTT-GTTTAATT-TCCATGTATTTGT	loxF8R	3	loxF8L	4	AATTAAAC/GTTTAATT		7
chr22	43785370	ACAAATACGTGGA-AATTAAAC-AACACACTCCTAA	loxF8L	3	loxF8R	4	AATTAAAC/GTTTAATT		7
chrX	101193331	TTAGGAGTGTGTT-GTTTAATT-TCCACGTATTTGT	loxF8R	4	loxF8L	3	AATTAAAC/GTTTAATT		7
chr1	158527121	ACAAATAGGTGGA-AATTAAAC-AACACACTCATAA	loxF8L	3	loxF8R	4	AATTAAAC/GTTTAATT		7
chr5	18189162	CTAGGACTGTGTT-GTTTAATT-TCTATATATTTGT	loxF8R	3	loxF8L	4	AATTAAAC/GTTTAATT		7
chr4	150954921	ACAAATATATGGA-AATTAAAC-AACACACTCCTAA	loxF8L	3	loxF8R	4	AATTAAAC/GTTTAATT		7
chr20	22360494	ACAAATATATGGA-AATTAAAC-AATACACTCTTAA	loxF8L	3	loxF8R	4	AATTAAAC/GTTTAATT		7
chrX	150722012	TTAGGAGTGTGTC-GTTTAATT-TCCATATATTTGT	loxF8R	4	loxF8L	3	AATTAAAC/GTTTAATT		7
chr12	76231002	TCAAGAGTGTGTA-GTTTAATT-TCCATATATTTGT	loxF8R	4	loxF8L	3	AATTAAAC/GTTTAATT		7
chrX	18816258	TTAAGATTTTGTT-GTTTAATT-TTCTCATATTTGT	loxF8R	3	loxF8L	4	AATTAAAC/GTTTAATT		7
chr2	236389755	TCAAGAGTGTGTT-GTTTAATT-TCCGCATATTTGT	loxF8R	4	loxF8L	3	AATTAAAC/GTTTAATT		7
chr1	59799784	TTAAGAGTATGTT-GTTTAATT-TCCGCATATTTGT	loxF8R	4	loxF8L	3	AATTAAAC/GTTTAATT		7
chr12	43366664	ACAAATATGCGGA-AATTAAAC-TCCACACTCTTAA	loxF8L	3	loxF8L	4	AATTAAAC/GTTTAATT		7
chr21	24347619	TCAATATTGTGTT-GTTTAATT-TCTACATATTTGT	loxF8R	4	loxF8L	3	AATTAAAC/GTTTAATT		7
chr15	100948735	ACAAATATGTAGA-AATTAAAC-AACACACTATTAA	loxF8L	3	loxF8R	4	AATTAAAC/GTTTAATT		7
chr10	103158106	ACAAATATGTAGA-AATTAAAC-AACACACTCCTAA	loxF8L	3	loxF8R	4	AATTAAAC/GTTTAATT		7
chrX	128069411	ACAAATATGTAGA-AATTAAAC-AACACACTCCTAA	loxF8L	3	loxF8R	4	AATTAAAC/GTTTAATT		7
chr10	81209768	ACAAATATGTAGA-AATTAAAC-AACACACTCTTTA	loxF8L	3	loxF8R	4	AATTAAAC/GTTTAATT		7
chr5	174783449	ATAACAGTGTGTT-GTTTAATT-TCTACATATTTGT	loxF8R	4	loxF8L	3	AATTAAAC/GTTTAATT		7
chr15	20583517	ACAAATATGTAGA-AATTAAAC-AATACACTCTTAA	loxF8L	3	loxF8R	4	AATTAAAC/GTTTAATT		7
chr5	114290854	TTCAGAGTGTGTA-GTTTAATT-TCTACATATTTGT	loxF8R	4	loxF8L	3	AATTAAAC/GTTTAATT		7
chr3	158125486	TCAAGAGTGTGTA-GTTTAATT-TCTACATATTTGT	loxF8R	4	loxF8L	3	AATTAAAC/GTTTAATT		7
chr1	7204426	GTAAGAATGTGTT-GTTTAATT-TATACATATTTGT	loxF8R	3	loxF8L	4	AATTAAAC/GTTTAATT		7
chr4	11992901	ACAAATATGTGAA-AATTAAAC-AACACAATCCTGA	loxF8L	3	loxF8R	4	AATTAAAC/GTTTAATT		7
chr12	115054828	CTTTGAGTGTGTT-GTTTAATT-TTCACATATTTGT	loxF8R	4	loxF8L	3	AATTAAAC/GTTTAATT		7
chr14	21706003	TTAGGAGTGTGTT-GTTTAATT-TTCACATATTTGT	loxF8R	4	loxF8L	3	AATTAAAC/GTTTAATT		7
chr2	85703190	TTAGGAGTGTGTT-GTTTAATT-TTCACATATTTGT	loxF8R	4	loxF8L	3	AATTAAAC/GTTTAATT		7
chr4	187643337	ACAAATATGTGAA-AATTAAAC-AACACACTCCTAA	loxF8L	3	loxF8R	4	AATTAAAC/GTTTAATT		7
chr20	11707729	ACAAATATGTGAA-AATTAAAC-AACACACTCTTGA	loxF8L	3	loxF8R	4	AATTAAAC/GTTTAATT		7
chr6	119578723	ACAAATATGTGAA-AATTAAAC-AACACACTCTTGT	loxF8L	3	loxF8R	4	AATTAAAC/GTTTAATT		7
chr21	44564996	ACAAATATGTGAA-AATTAAAC-AGCACACTCTTAT	loxF8L	3	loxF8R	4	AATTAAAC/GTTTAATT		7
chr13	70690754	GCAAGACTGTGTC-GTTTAATT-TTCACATATTTGT	loxF8R	4	loxF8L	3	AATTAAAC/GTTTAATT		7
chr14	103987518	TTAGGAGTGTGTT-GTTTAATT-TGCACATATTTGT	loxF8R	4	loxF8L	3	AATTAAAC/GTTTAATT		7
chr21	44633496	ATAAGTATGTGTT-GTTTAATT-GCCACATATTTGT	loxF8L	4	loxF8L	3	AATTAAAC/GTTTAATT		7
chr7	19277431	TTAGGAGTGTGTT-GTTTAATT-TCCAAATATTTGT	loxF8R	4	loxF8L	3	AATTAAAC/GTTTAATT		7
chrY	11803659	ACAAATATTTGGA-AATTAAAC-AACACACTTTTAA	loxF8L	3	loxF8R	4	AATTAAAC/GTTTAATT		7
chr12	921005	ACAAATCAGTAGA-AATTAAAC-ACCACACTCTTAA	loxF8L	3	loxF8R	4	AATTAAAC/GTTTAATT		7
chr18	72068922	TTAAGAATGTGTT-GTTTAATT-TCCATGCATTTGT	loxF8R	3	loxF8L	4	AATTAAAC/GTTTAATT		7
chr14	30963806	ACAAATTTATGGA-AATTAAAC-AACACACTCAAAG	loxF8L	3	loxF8R	4	AATTAAAC/GTTTAATT		7
chr1	153047640	ACAAATTTGTAGA-AATTAAAC-AACAAACTCTTAA	loxF8L	3	loxF8R	4	AATTAAAC/GTTTAATT		7
chr1	153120648	ACAAATTTGTAGA-AATTAAAC-AACACACTCTTTA	loxF8L	3	loxF8R	4	AATTAAAC/GTTTAATT		7
chr15	100273946	TTAATAGTATGTG-GTTTAATT-TCTACAAATTTGT	loxF8R	4	loxF8L	3	AATTAAAC/GTTTAATT		7
chr13	71059930	TTAATATTATGTT-GTTTAATT-TTCACAAATTTGT	loxF8R	4	loxF8L	3	AATTAAAC/GTTTAATT		7
chr2	237175045	TTAAGAGTGTGGT-GTTTAATT-TTCACAAATTTGT	loxF8R	4	loxF8L	3	AATTAAAC/GTTTAATT		7
chrX	71337653	TTTAGAATGTGTT-GTTTAATT-TCCACATACTTGT	loxF8R	4	loxF8L	3	AATTAAAC/GTTTAATT		7
chr2	172576730	ATAGGATTGTGTT-GTTTAATT-GCCACATACTTGT	loxF8R	3	loxF8L	4	AATTAAAC/GTTTAATT		7
chr11	45957495	ACAAGTGTATGGA-AATTAAAC-AACACATTCTTAA	loxF8L	4	loxF8R	3	AATTAAAC/GTTTAATT		7
chr3	33525134	ACAAGTTTGAGGA-AATTAAAC-AACACACTCTTAA	loxF8L	4	loxF8R	3	AATTAAAC/GTTTAATT		7
chr18	1617285	ACAATTATGTGGA-AATTAAAC-AACATATTCTTAA	loxF8L	3	loxF8R	4	AATTAAAC/GTTTAATT		7
chr11	44023913	TGAAGAGTGTGTT-GTTTAATT-TCCACATATGTGT	loxF8R	4	loxF8L	3	AATTAAAC/GTTTAATT		7
chr12	23317436	ACAGATATGTGGA-AATTAAAC-AACACCATCCTAA	loxF8L	3	loxF8R	4	AATTAAAC/GTTTAATT		7
chr17	10431863	TTAGGAGTGTGTT-GTTTAATT-TCCACAAATCTGT	loxF8R	4	loxF8L	3	AATTAAAC/GTTTAATT		7
chr4	1390234	TTAAGAGTTTGTT-GTTTAATT-TCCACATATATGT	loxF8R	4	loxF8L	3	AATTAAAC/GTTTAATT		7
chr3	21211427	TTAAGATCATGTT-GTTTAATT-TCCACATATATGT	loxF8R	4	loxF8L	3	AATTAAAC/GTTTAATT		7
chr5	450306	TTAAGAGTATGTT-GTTTAATT-TCCACAAATTGGT	loxF8R	4	loxF8L	3	AATTAAAC/GTTTAATT		7
chr13	88969170	ATAAACATGTGAA-AATTAAAC-AAAACATTCTTAA	loxF8L	3	loxF8R	4	AATTAAAC/GTTTAATT		7
chr1	116094211	TTGGGATTGTGTT-GTTTAATT-TTTACATATTTAT	loxF8R	4	loxF8L	3	AATTAAAC/GTTTAATT		7
chr1	28004510	ATAAATATGTAGG-AATTAAAC-AATACAATCCTAA	loxF8L	3	loxF8R	4	AATTAAAC/GTTTAATT		7
chr1	190712502	TTAAAAATGTGTT-GTTTAATT-TTCAAACATTTAT	loxF8R	4	loxF8L	3	AATTAAAC/GTTTAATT		7
chr4	167752520	ATGAATATGTGCA-AATTAAAC-AACACCATCCTAA	loxF8L	3	loxF8R	4	AATTAAAC/GTTTAATT		7
chr2	200380949	ATTAAACTATGGA-AATTAAAC-CACAGAAACAAAG	loxF8L	3	loxF8R	4	AATTAAAC/GTTTAATT		7
chr18	13147734	TTCAGAGTGTGTT-GTTTAATT-TCCACATATTTGG	loxF8R	4	loxF8L	3	AATTAAAC/GTTTAATT		7
chr2	112132164	CCAAATATGTGGA-AATTAAAC-CACACAGTTCTAA	loxF8L	3	loxF8R	4	AATTAAAC/GTTTAATT		7
chr2	156835070	TTAAAATTGTGTT-GTTTAATT-TCCAAATATTCAG	loxF8R	3	loxF8L	4	AATTAAAC/GTTTAATT		7
chr2	14139634	GCAAATATGTGGA-AATTAAAC-TACACATTGTAAG	loxF8L	3	loxF8R	4	AATTAAAC/GTTTAATT		7
chr10	96891867	TTAAGAATGTATT-GTTTAATT-TCCACATATTTGC	loxF8R	4	loxF8L	3	AATTAAAC/GTTTAATT		7
chr9	137123743	TTAAGAGTATGTT-GTTTAATT-GCCACAGATTTGC	loxF8R	4	loxF8L	3	AATTAAAC/GTTTAATT		7
chr1	59846774	TTAGGAATGTGTT-GTTTAATT-TACAAAGATTTAA	loxF8R	4	loxF8L	3	AATTAAAC/GTTTAATT		7
chr9	113436794	TTAAGAGTGTGTT-GTTTAATT-TCCATATACTTAA	loxF8R	3	loxF8L	4	AATTAAAC/GTTTAATT		7
chr1	164353024	TTGAATATGTGGA-AATTAAAC-AACACACTCATAA	loxF8L	3	loxF8R	4	AATTAAAC/GTTTAATT		7
---									0
chr12	116225942	ATAAATATGAGGA-AAAGACTA-ACAACAGATTTAT	loxF8L	2	loxF8L	2	AAAGACTA/TAGTCTTT		4
chrX	130500096	TTAAAATTTTATG-TAGTCTTT-CCTACAGATTCAT	loxF8R	4	loxF8L	3	AAAGACTA/TAGTCTTT		7
---									0
chr3	164127645	ATATATCTGTGCA-CATTTATA-TACACATATTTAT	loxF8L	2	loxF8L	2	CATTTATA/TATAAATG		4
chr7	138584148	ATAACTCTGTCCA-CATTTATA-TTCAAAGGTTTAT	loxF8L	3	loxF8L	3	CATTTATA/TATAAATG		6
chrX	45940094	GTAAGTATGTGGA-TATAAATG-GCAACAGCTTTGT	loxF8L	3	loxF8L	4	CATTTATA/TATAAATG		7
chrX	5302461	ATAAAAATGTGTA-TATAAATG-TTCACAAACATAT	loxF8L	3	loxF8L	4	CATTTATA/TATAAATG		7
chr4	164402556	ATATGTGTGTGTG-TATAAATG-TACACATATATAT	loxF8R	4	loxF8L	3	CATTTATA/TATAAATG		7
---									0
chr2	212549011	ATAAATATGTGAA-TATACATA-TTCACATATTTAT	loxF8L	2	loxF8L	2	TATACATA/TATGTATA	HG1L	4
chr2	212549087	ATAAATATGTGAA-TATACATA-TTCACATATTTAT	loxF8L	2	loxF8L	2	TATACATA/TATGTATA	HG1L	4
chr2	212549049	ATAAATATGTGAA-TATACATA-TTCACATATTTAT	loxF8L	2	loxF8L	2	TATACATA/TATGTATA	HG1L	4
chr2	212548973	ATAAATATGTGAA-TATACATA-TTCACATATTTAT	loxF8L	2	loxF8L	2	TATACATA/TATGTATA	HG1L	4
chr2	212549125	ATAAATATGTGAA-TATACATA-TTCATATATTTAT	loxF8L	2	loxF8L	3	TATACATA/TATGTATA		5
chr2	212548935	ATAAATATATGAA-TATACATA-TTCACATATTTAT	loxF8L	3	loxF8L	2	TATACATA/TATGTATA		5
chr7	120980619	TTTAGAATGTGTG-TATACATA-TATACAGATGTAT	loxF8R	3	loxF8L	3	TATACATA/TATGTATA		6
chr1	184645593	ATATATATGTGTA-TATGTATA-TACACATATATAT	loxF8L	3	loxF8L	3	TATACATA/TATGTATA		6
chr15	29378724	ATAAATCTGTCTA-TATACATA-TACATACATATAT	loxF8L	2	loxF8L	4	TATACATA/TATGTATA		6
chrX	45723880	ACAGATATGTGTA-TATGTATA-TACACAGATATGT	loxF8L	4	loxF8L	3	TATACATA/TATGTATA		7
chr10	99814464	ACATATGTGTGTA-TATACATA-CACACAAACATAT	loxF8L	4	loxF8R	3	TATACATA/TATGTATA		7
chrX	46615635	AGAAATATGTGTA-TATACATA-TACATATATATAT	loxF8L	3	loxF8L	4	TATACATA/TATGTATA		7
chr8	29837751	AGATATGTGTGTA-TATACATA-TGCACACATATAT	loxF8L	4	loxF8L	3	TATACATA/TATGTATA		7
chr3	1161520	ATAAACATGTGTA-TATACATA-TATATACATTTAT	loxF8L	3	loxF8L	4	TATACATA/TATGTATA		7
chr14	70353457	ATAAATATATATA-TATACATA-CACACACACATAG	loxF8L	4	loxF8R	3	TATACATA/TATGTATA		7
chr10	7513195	ATACATGTTTGTA-TATGTATA-TACATATATTTAT	loxF8L	4	loxF8L	3	TATACATA/TATGTATA		7
chr10	7513117	ATACATGTTTGTA-TATGTATA-TACATATATTTAT	loxF8L	4	loxF8L	3	TATACATA/TATGTATA		7
chr9	11954267	ATAAATATGTTTA-TATGTATA-TATGCATATTTAT	loxF8L	3	loxF8L	4	TATACATA/TATGTATA		7
chr6	102362134	ATAAGTGTGTATA-TATGTATA-TATACATATTTAT	loxF8L	4	loxF8L	3	TATACATA/TATGTATA		7
chr4	122269167	ATAAATATGTTTA-TATGTATA-CATACAGTCTATG	loxF8L	3	loxF8R	4	TATACATA/TATGTATA		7
chr8	118165577	ATAAATCTATATA-TATACATA-TATACATATATAT	loxF8L	3	loxF8L	4	TATACATA/TATGTATA		7
chr10	108988339	ATACATGTGTATA-TATACATA-TATACACATTTAT	loxF8L	4	loxF8L	3	TATACATA/TATGTATA		7
chr18	72081353	ATAAATTTGTGTG-TATGTATA-TATACATATATAT	loxF8L	3	loxF8L	4	TATACATA/TATGTATA		7
chr5	90067987	ATATATTTGTGTA-TATACATA-CACATACTGTTAT	loxF8L	3	loxF8R	4	TATACATA/TATGTATA		7
chr14	92382133	ATAAGTGTGTGTA-TATACATA-TATACACATATAT	loxF8L	3	loxF8L	4	TATACATA/TATGTATA		7
chr19	31514934	ATAATAGTGTGTG-TATACATA-TACATATATATAT	loxF8R	3	loxF8L	4	TATACATA/TATGTATA		7
chr9	11866153	ATAATTTTGTGTA-TATACATA-TATACAAATATAT	loxF8L	3	loxF8L	4	TATACATA/TATGTATA		7
chr9	11866121	ATAATTTTGTGTA-TATACATA-TATACAAATATAT	loxF8L	3	loxF8L	4	TATACATA/TATGTATA		7
chr12	70027781	ATATATGTGTGTA-TATACATA-TACACATGTGTAT	loxF8L	3	loxF8L	4	TATACATA/TATGTATA		7
chr7	157806341	ATATATGTGTATA-TATGTATA-TCTACATATGTAT	loxF8L	4	loxF8L	3	TATACATA/TATGTATA		7
chr7	77217355	ATATATATGTGTG-TATGTATA-TGCACATATGTAT	loxF8L	4	loxF8L	3	TATACATA/TATGTATA		7
chr19	9477194	ATACATATGTGCA-TATACATA-TATACATATATAT	loxF8L	3	loxF8L	4	TATACATA/TATGTATA		7
chr2	131791252	ATACATATGTGTA-TATGTATA-TATACACATATAT	loxF8L	3	loxF8L	4	TATACATA/TATGTATA		7
chr2	131791284	ATACATATGTGTA-TATGTATA-TATACACATATAT	loxF8L	3	loxF8L	4	TATACATA/TATGTATA		7
chr2	131791220	ATACATATGTGTA-TATGTATA-TATACACATATAT	loxF8L	3	loxF8L	4	TATACATA/TATGTATA		7
chr6	79987564	ATACATATGTGTA-TATACATA-TATACACATATAT	loxF8L	3	loxF8L	4	TATACATA/TATGTATA		7
chrX	114508179	ATATATGTGTGTA-TATACATA-TTCATATATATAT	loxF8L	3	loxF8L	4	TATACATA/TATGTATA		7
chrX	33010339	ATATATATGTGTG-TATGTATA-TCCATATATATAT	loxF8L	4	loxF8L	3	TATACATA/TATGTATA		7
chr3	141889806	ATATATGTGTGTA-TATACATA-TACATATATATAT	loxF8L	3	loxF8L	4	TATACATA/TATGTATA		7
chr12	44024815	ATATATGTGTATA-TATGTATA-TCTACATATATAT	loxF8L	4	loxF8L	3	TATACATA/TATGTATA		7
chr16	62654301	ATATATATGTATA-TATACATA-CACACACACATAG	loxF8L	4	loxF8R	3	TATACATA/TATGTATA		7
chr8	59182020	ATATATTTGTGTA-TATGTATA-TATACATATATAT	loxF8L	3	loxF8L	4	TATACATA/TATGTATA		7
chr8	136207540	ATATATGTGTGTA-TATACATA-TATACATATATAT	loxF8L	3	loxF8L	4	TATACATA/TATGTATA		7
chr5	142026344	ATATATATGTATA-TATACATA-TACACATATATAT	loxF8L	4	loxF8L	3	TATACATA/TATGTATA		7
chr5	169714954	ATATATGTGTGCA-TATGTATA-TATACATATATAT	loxF8L	3	loxF8L	4	TATACATA/TATGTATA		7
chr14	71068463	ATATATATGTGCA-TATGTATA-CACACACACATAT	loxF8L	3	loxF8R	4	TATACATA/TATGTATA		7
chr14	93158536	ATATATGTGTGTA-TATACATA-CACACATATATAT	loxF8L	3	loxF8L	4	TATACATA/TATGTATA		7
chr6	75834810	ATATATGTGTATA-TATACATA-CACACAATTCTGG	loxF8L	4	loxF8R	3	TATACATA/TATGTATA		7
chr21	23284359	ATATATGTGTGTA-TATGTATA-TATACACATATAT	loxF8L	3	loxF8L	4	TATACATA/TATGTATA		7
chr3	134701385	ATATATGTGTATA-TATACATA-TACACACATATAT	loxF8L	4	loxF8L	3	TATACATA/TATGTATA		7
chr6	8597284	ATATATGTGTGTA-TATGTATA-CACACACACACAG	loxF8L	3	loxF8R	4	TATACATA/TATGTATA		7
chr3	140717669	TTATATGTGTGTA-TATGTATA-TACACAGACATAT	loxF8L	4	loxF8L	3	TATACATA/TATGTATA		7
chr6	57545256	ATATTTCTGTGTA-TATGTATA-TACATAGATACAT	loxF8L	3	loxF8L	4	TATACATA/TATGTATA		7
chr3	136134577	CTTAAAATGTGTG-TATGTATA-TACACAAGCTAAA	loxF8R	3	loxF8R	4	TATACATA/TATGTATA		7
---									0
chr10	44602701	ATATATATGTGGA-TATATATA-TCCACATATATAT	loxF8L	2	loxF8L	2	TATATATA/TATATATA		4
chr10	44602739	ATATATATGTGAA-TATATATA-TCCACATATATAT	loxF8L	3	loxF8L	2	TATATATA/TATATATA		5
chr6	65440834	AAAAATATGTGTA-TATATATA-TATATAGATTTAT	loxF8L	3	loxF8L	3	TATATATA/TATATATA		6
chr20	9643585	ATATGTTTGTGTG-TATATATA-CACACATATTTAT	loxF8R	3	loxF8L	3	TATATATA/TATATATA	HG4	6
chr6	88920471	TTAAGGATGTGTG-TATATATA-TTCATACATTTAT	loxF8R	3	loxF8L	3	TATATATA/TATATATA		6
chr17	2588188	ATAGATATGTGTA-TATATATA-CAGACATCCTTAG	loxF8L	3	loxF8R	3	TATATATA/TATATATA		6
chr7	23079460	ATAGATCTGTATA-TATATATA-TACACATATATAT	loxF8L	3	loxF8L	3	TATATATA/TATATATA		6
chr9	2589105	ATATATATATGGA-TATATATA-TCCATATATATAT	loxF8L	3	loxF8L	3	TATATATA/TATATATA		6
chr4	166665426	ATATATATCTGGA-TATATATA-TCCAGATATATAT	loxF8L	3	loxF8L	3	TATATATA/TATATATA		6
chr4	110883492	ATATATATGTGAA-TATATATA-TTCACATATATAT	loxF8L	3	loxF8L	3	TATATATA/TATATATA		6
chr7	44043496	CTATGTGTGTGTG-TATATATA-TACACATATATAT	loxF8R	3	loxF8L	3	TATATATA/TATATATA		6
chr4	172177834	ATATATATGTGTA-TATATATA-CACACATACTAAG	loxF8L	3	loxF8R	3	TATATATA/TATATATA		6
chr4	182161710	ATATATATGTGTA-TATATATA-TACACAAATATAT	loxF8L	3	loxF8L	3	TATATATA/TATATATA		6
chr4	182161758	ATATATATGTGTA-TATATATA-TACACAAATATAT	loxF8L	3	loxF8L	3	TATATATA/TATATATA		6
chr10	33170028	ATATATATGTGTA-TATATATA-TACACACATATAT	loxF8L	3	loxF8L	3	TATATATA/TATATATA		6
chr10	33170056	ATATATATGTGTA-TATATATA-TACACACATATAT	loxF8L	3	loxF8L	3	TATATATA/TATATATA		6
chr10	128732573	ATATATGTGTGTA-TATATATA-TACACATATATAT	loxF8L	3	loxF8L	3	TATATATA/TATATATA		6
chr13	67613383	ATATATATGTGTA-TATATATA-TACACACATATAT	loxF8L	3	loxF8L	3	TATATATA/TATATATA		6
chr18	5308628	ATATATATGTGTA-TATATATA-TACACACATATAT	loxF8L	3	loxF8L	3	TATATATA/TATATATA		6
chr19	23761004	ATATATGTGTGTA-TATATATA-TACACATATATAT	loxF8L	3	loxF8L	3	TATATATA/TATATATA		6
chr3	29007533	ATATATATGTGTA-TATATATA-TACACACATATAT	loxF8L	3	loxF8L	3	TATATATA/TATATATA		6
chr4	180049910	ATATATATGTGTA-TATATATA-TACACACATATAT	loxF8L	3	loxF8L	3	TATATATA/TATATATA		6
chr6	48621165	ATATATATGTGTA-TATATATA-TACACACATATAT	loxF8L	3	loxF8L	3	TATATATA/TATATATA		6
chr7	135206754	ATATATATGTGTA-TATATATA-TACACACATATAT	loxF8L	3	loxF8L	3	TATATATA/TATATATA		6
chr12	60908598	ATATATATGTGTA-TATATATA-TACACATATATAT	loxF8L	3	loxF8L	3	TATATATA/TATATATA		6
chr20	53050130	ATATATATGTGTA-TATATATA-TACACATATATAT	loxF8L	3	loxF8L	3	TATATATA/TATATATA		6
chr3	71397025	ATATATATGTGTA-TATATATA-TACACATATATAT	loxF8L	3	loxF8L	3	TATATATA/TATATATA		6
chr4	37738026	ATATATATGTGTA-TATATATA-TACACATATATAT	loxF8L	3	loxF8L	3	TATATATA/TATATATA		6
chr4	37738000	ATATATATGTGTA-TATATATA-TACACATATATAT	loxF8L	3	loxF8L	3	TATATATA/TATATATA		6
chr7	71701832	ATATATATGTGTA-TATATATA-TACACATATATAT	loxF8L	3	loxF8L	3	TATATATA/TATATATA		6
chr7	102338066	ATATATATGTGTA-TATATATA-TACACATATATAT	loxF8L	3	loxF8L	3	TATATATA/TATATATA		6
chrX	151742983	ATATATATGTGTA-TATATATA-TACACATATATAT	loxF8L	3	loxF8L	3	TATATATA/TATATATA		6
chr4	11031005	ATATATGTGTGCA-TATATATA-TACACATATATAT	loxF8L	3	loxF8L	3	TATATATA/TATATATA		6
chr3	78638304	ATATATGTGTGTA-TATATATA-CACACACACTTAA	loxF8L	3	loxF8R	3	TATATATA/TATATATA		6
chr5	130077788	ATATATGTGTGTA-TATATATA-TACACACATATAT	loxF8L	3	loxF8L	3	TATATATA/TATATATA		6
chr7	149133682	ATATATGTGTGTA-TATATATA-TACACACATATAT	loxF8L	3	loxF8L	3	TATATATA/TATATATA		6
chrX	54071973	ATATATGTGTGTA-TATATATA-TACACACATATAT	loxF8L	3	loxF8L	3	TATATATA/TATATATA		6
chrX	118709434	ATATATGTGTGTA-TATATATA-TACACACATATAT	loxF8L	3	loxF8L	3	TATATATA/TATATATA		6
chr5	62179684	AAAAGTCTGCAGA-TATATATA-TCCAGATATTTAT	loxF8L	4	loxF8L	2	TATATATA/TATATATA		6
chr13	104128435	ATAAATATGTGTA-TATATATA-TGGACATATATAT	loxF8L	2	loxF8L	4	TATATATA/TATATATA		6
chrX	33269957	ATATATATGTATA-TATATATA-ATCACAGATTTAT	loxF8L	4	loxF8L	2	TATATATA/TATATATA		6
chr12	78777543	ATAAGATAGTGTG-TATATATA-TATACATATATAT	loxF8R	2	loxF8L	4	TATATATA/TATATATA		6
chr1	216117803	ATATATATATGTA-TATATATA-TACACAGATATAT	loxF8L	4	loxF8L	2	TATATATA/TATATATA		6
chr22	38377188	ATATATCTGTGTA-TATATATA-CACACACACATAT	loxF8L	2	loxF8R	4	TATATATA/TATATATA	HG5	6
chr7	9940394	ATATGTATGTGTA-TATATATA-TCCACAAATATAT	loxF8L	4	loxF8L	2	TATATATA/TATATATA		6
chr6	4895542	ATATGTGTGTGTG-TATATATA-TACACACATTTTT	loxF8R	4	loxF8L	3	TATATATA/TATATATA		7
chr13	85215891	ATATATATGTGGG-TATATATA-CACACACATTTTT	loxF8L	3	loxF8L	4	TATATATA/TATATATA		7
chrX	92911453	ATATATGTGTGTA-TATATATA-TACACACATATTT	loxF8L	3	loxF8L	4	TATATATA/TATATATA		7
chr11	58752106	ACAAATATGTGTA-TATATATA-TACACATACATAT	loxF8L	3	loxF8L	4	TATATATA/TATATATA		7
chr18	38684186	ACAAATATGTGTA-TATATATA-TATACAGGTATAT	loxF8L	3	loxF8L	4	TATATATA/TATATATA		7
chr3	2440745	ATATATGTGTGAA-TATATATA-CACACATATTTGT	loxF8L	3	loxF8L	4	TATATATA/TATATATA		7
chr7	94933023	ACACATCTCTGCA-TATATATA-TACACATATTTAG	loxF8L	4	loxF8L	3	TATATATA/TATATATA		7
chr11	32755578	ATATATGTGTGTA-TATATATA-TCCATATATATGT	loxF8L	3	loxF8L	4	TATATATA/TATATATA		7
chr13	27052057	ACATATATATGGA-TATATATA-TACACACATATAT	loxF8L	4	loxF8L	3	TATATATA/TATATATA		7
chr14	59908821	ACATATATATGGA-TATATATA-TACACATATATAT	loxF8L	4	loxF8L	3	TATATATA/TATATATA		7
chr11	89164426	ATATATGTGTGTA-TATATATA-TACACATATATGT	loxF8L	3	loxF8L	4	TATATATA/TATATATA		7
chr7	75511867	ACATATATGTGTA-TATATATA-TACACACATATAT	loxF8L	4	loxF8L	3	TATATATA/TATATATA		7
chr8	125890942	ACATATATGTGTA-TATATATA-TACACACATATAT	loxF8L	4	loxF8L	3	TATATATA/TATATATA		7
chr13	67613311	ATATATATGTGTA-TATATATA-TACACATATATGT	loxF8L	3	loxF8L	4	TATATATA/TATATATA		7
chr20	14702652	ATATATATGTGTA-TATATATA-TACACATATATGT	loxF8L	3	loxF8L	4	TATATATA/TATATATA		7
chr3	46180742	ACATATATGTGTA-TATATATA-TACACATATATAT	loxF8L	4	loxF8L	3	TATATATA/TATATATA		7
chr4	37737974	ACATATATGTGTA-TATATATA-TACACATATATAT	loxF8L	4	loxF8L	3	TATATATA/TATATATA		7
chr9	70408989	ATATATATGTGTA-TATATATA-TACACATATATGT	loxF8L	3	loxF8L	4	TATATATA/TATATATA		7
chrX	146043099	ATACATATGTGTA-TATATATA-TACACATATATGT	loxF8L	3	loxF8L	4	TATATATA/TATATATA		7
chr6	43289960	ATATATGTGTGTA-TATATATA-TACACACATATGT	loxF8L	3	loxF8L	4	TATATATA/TATATATA		7
chr4	75187308	AGATATGTGTGTA-TATATATA-TACACACATATAT	loxF8L	4	loxF8L	3	TATATATA/TATATATA		7
chr7	52749477	ATATATATGTGTG-TATATATA-TACACACTTTTAT	loxF8L	4	loxF8L	3	TATATATA/TATATATA		7
chr7	44616606	ATATATATATGTA-TATATATA-TACACATGTTTAT	loxF8L	4	loxF8L	3	TATATATA/TATATATA		7
chrX	116283761	ATAAACCTGTATA-TATATATA-CACACAACTATAT	loxF8L	3	loxF8R	4	TATATATA/TATATATA		7
chr6	153054107	ATATATGTGTATA-TATATATA-TATACAGCTTTAT	loxF8L	4	loxF8L	3	TATATATA/TATATATA		7
chr14	38066848	ATATATATGTATA-TATATATA-TCCATTTATTTAT	loxF8L	4	loxF8L	3	TATATATA/TATATATA		7
chrX	107782364	ATAAATATATATA-TATATATA-CCCACACATATAT	loxF8L	4	loxF8L	3	TATATATA/TATATATA		7
chr5	117316388	ATAAATATATATA-TATATATA-TACACATATATAT	loxF8L	4	loxF8L	3	TATATATA/TATATATA		7
chr14	83998518	ATAAATATATGTG-TATATATA-TGCACATATATAT	loxF8L	4	loxF8L	3	TATATATA/TATATATA		7
chr14	83998986	ATAAATATATGTG-TATATATA-TGCACATATATAT	loxF8L	4	loxF8L	3	TATATATA/TATATATA		7
chr14	27031795	ATAAATATGTGTG-TATATATA-CACACACACATAT	loxF8L	3	loxF8R	4	TATATATA/TATATATA		7
chr16	10043918	ATAAATATGTGTG-TATATATA-CACACATATATAT	loxF8L	3	loxF8L	4	TATATATA/TATATATA		7
chr5	137329351	ATAAATCTATTTA-TATATATA-TACACCTATATAT	loxF8L	3	loxF8L	4	TATATATA/TATATATA		7
chr4	162324514	ATATATGTGTATA-TATATATA-TAACCAGATTTAT	loxF8L	4	loxF8L	3	TATATATA/TATATATA		7
chr2	35576990	ATAAATCTGTATC-TATATATA-TACACACACATAT	loxF8L	3	loxF8L	4	TATATATA/TATATATA		7
chr4	158255541	ATATATGTGTGTG-TATATATA-TATACACATTTAT	loxF8L	4	loxF8L	3	TATATATA/TATATATA		7
chr10	27790243	GTATATATGTGCA-TATATATA-TAAACACATTTAT	loxF8L	4	loxF8L	3	TATATATA/TATATATA		7
chr16	77409029	ATAAGTATGTGTA-TATATATA-CACACATATATAT	loxF8L	3	loxF8L	4	TATATATA/TATATATA		7
chr4	80608082	ATATATGTGTGTG-TATATATA-CACACATACTTAT	loxF8L	4	loxF8R	3	TATATATA/TATATATA		7
chr6	98457319	CCTAGTGTGTGTG-TATATATA-TGCACACACTTAT	loxF8R	4	loxF8L	3	TATATATA/TATATATA		7
chr5	165395445	ATATATATATGTA-TATATATA-TACACACACTTAT	loxF8L	4	loxF8L	3	TATATATA/TATATATA		7
chrX	140412930	ATACATATGTGTA-TATATATA-TACACATTATTAT	loxF8L	3	loxF8L	4	TATATATA/TATATATA		7
chr21	34324961	ATACAAGTGTGTA-TATATATA-TACACATATATAT	loxF8L	4	loxF8L	3	TATATATA/TATATATA		7
chrX	136686655	ATACACATGTGTA-TATATATA-TACACATATATAT	loxF8L	4	loxF8L	3	TATATATA/TATATATA		7
chr6	67605102	ATACACGTGTGTA-TATATATA-TACACACATATAT	loxF8L	4	loxF8L	3	TATATATA/TATATATA		7
chr1	215230028	ATACATATATAGA-TATATATA-CACACAGATATAT	loxF8L	4	loxF8L	3	TATATATA/TATATATA		7
chr3	108819788	ATATATATGTGTA-TATATATA-TCTATATATGTAT	loxF8L	3	loxF8L	4	TATATATA/TATATATA		7
chr4	119909898	ATACATATATGGA-TATATATA-CACACATATATAT	loxF8L	3	loxF8L	4	TATATATA/TATATATA		7
chr6	152224948	ATATATATGTGTA-TATATATA-TACATATATGTAT	loxF8L	3	loxF8L	4	TATATATA/TATATATA		7
chr7	147585792	ATATGTGTGTGTG-TATATATA-TCTACATATGTAT	loxF8R	4	loxF8L	3	TATATATA/TATATATA		7
chr13	79607628	ATATATATGTGTA-TATATATA-TATACATATGTAT	loxF8L	3	loxF8L	4	TATATATA/TATATATA		7
chr9	119040426	ATATGTGTGTGTG-TATATATA-TGCACATATGTAT	loxF8R	4	loxF8L	3	TATATATA/TATATATA		7
chr18	52528277	ATACATATGTGCA-TATATATA-TTCCAAGATATAT	loxF8L	3	loxF8L	4	TATATATA/TATATATA		7
chr5	116964430	ATACATATGTGTA-TATATATA-CACACACACATAT	loxF8L	3	loxF8R	4	TATATATA/TATATATA		7
chr9	15642276	ATATGTGTGTGTG-TATATATA-TACACATATGTAT	loxF8R	4	loxF8L	3	TATATATA/TATATATA		7
chr2	110491515	ATACATATGTGTA-TATATATA-TACACACACATAT	loxF8L	3	loxF8L	4	TATATATA/TATATATA		7
chr2	109879957	ATATGTGTGTGTA-TATATATA-TACACATATGTAT	loxF8L	4	loxF8L	3	TATATATA/TATATATA		7
chrX	140413021	ATACATATGTGTA-TATATATA-TACACATATATAC	loxF8L	3	loxF8L	4	TATATATA/TATATATA		7
chr12	44882328	ATATATGTATGTA-TATATATA-TACACATATGTAT	loxF8L	4	loxF8L	3	TATATATA/TATATATA		7
chr8	1579320	ATATATGTGTGTA-TATATATA-GACACATATGTAT	loxF8L	3	loxF8L	4	TATATATA/TATATATA		7
chr15	37242963	ATACATTTGTGTA-TATATATA-CACACATATGTAT	loxF8L	3	loxF8L	4	TATATATA/TATATATA		7
chr3	189057807	ATATATGTGTGTA-TATATATA-CACACATATGTAT	loxF8L	3	loxF8L	4	TATATATA/TATATATA		7
chr16	65011006	ATATATATGTGTA-TATATATA-CACACATATGTAT	loxF8L	3	loxF8L	4	TATATATA/TATATATA		7
chr21	29792177	GTATATGTGTGGA-TATATATA-CACACATATGTAT	loxF8L	3	loxF8L	4	TATATATA/TATATATA		7
chr3	103079449	ATACATCTATGTG-TATATATA-TACACACATATAT	loxF8L	4	loxF8L	3	TATATATA/TATATATA		7
chr13	58553809	ATATAAGTGTGTG-TATATATA-CACACAGATGTAT	loxF8R	4	loxF8L	3	TATATATA/TATATATA		7
chr2	175896841	ATACATGTGTATA-TATATATA-TACACATATATAT	loxF8L	4	loxF8L	3	TATATATA/TATATATA		7
chrX	15953635	ATACATGTGTGAA-TATATATA-TCTATATATATAT	loxF8L	3	loxF8L	4	TATATATA/TATATATA		7
chr5	57278525	ATACATGTGTGTA-TATATATA-TACACACACATAT	loxF8L	3	loxF8L	4	TATATATA/TATATATA		7
chr5	162179187	ATACATGTGTGTA-TATATATA-TACACGTATATAT	loxF8L	3	loxF8L	4	TATATATA/TATATATA		7
chrX	7736952	ATACATTTGTGTA-TATATATA-TACACACTCATAT	loxF8L	3	loxF8R	4	TATATATA/TATATATA		7
chr6	56636389	ATACGTATGTGTG-TATATATA-TACACACATATAT	loxF8R	4	loxF8L	3	TATATATA/TATATATA		7
chr3	113935533	ATACGTGTGTGTA-TATATATA-TACACATATATAT	loxF8L	4	loxF8L	3	TATATATA/TATATATA		7
chr1	182918119	ATACGTGTGTGTG-TATATATA-TACACATATATAT	loxF8R	4	loxF8L	3	TATATATA/TATATATA		7
chr9	80757831	ATATATATGTGTA-TATATATA-CACACACACGTAT	loxF8L	3	loxF8R	4	TATATATA/TATATATA		7
chr4	137135338	ATAGAACTGTGTA-TATATATA-CACACACACACAG	loxF8L	3	loxF8R	4	TATATATA/TATATATA		7
chr2	44442297	ATAGAGTTGTGTG-TATATATA-TACACACATATAT	loxF8R	4	loxF8L	3	TATATATA/TATATATA		7
chr3	8046418	ATATATCTATCTA-TATATATA-TCTACATATCTAT	loxF8L	4	loxF8L	3	TATATATA/TATATATA		7
chr2	58542348	ATATATATGTGTA-TATATATA-TACACATGTATAT	loxF8L	3	loxF8L	4	TATATATA/TATATATA		7
chr15	35463775	ATATACCTATGGA-TATATATA-TATACACATTCAT	loxF8L	3	loxF8L	4	TATATATA/TATATATA		7
chr7	85279775	ATATATACGTGCA-TATATATA-CACACACTCATAT	loxF8L	4	loxF8R	3	TATATATA/TATATATA		7
chr13	90621174	ATATATACGTGTA-TATATATA-TACACACATATAT	loxF8L	4	loxF8L	3	TATATATA/TATATATA		7
chrX	56058209	ATATATACGTGTA-TATATATA-TACACACATATAT	loxF8L	4	loxF8L	3	TATATATA/TATATATA		7
chr7	90461790	ATATATATGTGTA-TATATATA-TTCATATATATAT	loxF8L	3	loxF8L	4	TATATATA/TATATATA		7
chr13	67613489	ATATATATGTGTA-TATATATA-TGCATATATATAT	loxF8L	3	loxF8L	4	TATATATA/TATATATA		7
chr8	72561766	ATATATATATGGA-TATATATA-TACATATATATAT	loxF8L	3	loxF8L	4	TATATATA/TATATATA		7
chr8	113934419	ATATATATATGGA-TATATATA-TATACACATATAT	loxF8L	3	loxF8L	4	TATATATA/TATATATA		7
chrX	84191523	ATATATGTGTATA-TATATATA-TCCATATATATAT	loxF8L	4	loxF8L	3	TATATATA/TATATATA		7
chrX	77097298	ATATATATGTATA-TATATATA-TCCATATATATAT	loxF8L	4	loxF8L	3	TATATATA/TATATATA		7
chr6	104387492	ATATATATATGGA-TATATATA-TCCATATATATAA	loxF8L	3	loxF8L	4	TATATATA/TATATATA		7
chr14	47540543	ATATATATATGTA-TATATATA-CACACACACATAG	loxF8L	4	loxF8R	3	TATATATA/TATATATA		7
chr11	111181286	ATATATGTGTGTA-TATATATA-TACATATATATAT	loxF8L	3	loxF8L	4	TATATATA/TATATATA		7
chr21	17069163	ATATATGTGTGTA-TATATATA-TACATATATATAT	loxF8L	3	loxF8L	4	TATATATA/TATATATA		7
chr4	166346410	ATATATGTGTGTA-TATATATA-TACATATATATAT	loxF8L	3	loxF8L	4	TATATATA/TATATATA		7
chr4	166346466	ATATATGTGTGTA-TATATATA-TACATATATATAT	loxF8L	3	loxF8L	4	TATATATA/TATATATA		7
chr4	166346438	ATATATGTGTGTA-TATATATA-TACATATATATAT	loxF8L	3	loxF8L	4	TATATATA/TATATATA		7
chr5	78315954	ATATATGTGTGTA-TATATATA-TACATATATATAT	loxF8L	3	loxF8L	4	TATATATA/TATATATA		7
chr8	34389804	ATATATGTGTGTA-TATATATA-TACATATATATAT	loxF8L	3	loxF8L	4	TATATATA/TATATATA		7
chr8	128363242	ATATATGTGTGTA-TATATATA-TACATATATATAT	loxF8L	3	loxF8L	4	TATATATA/TATATATA		7
chr8	128363354	ATATATGTGTGTA-TATATATA-TACATATATATAT	loxF8L	3	loxF8L	4	TATATATA/TATATATA		7
chr8	128363270	ATATATGTGTGTA-TATATATA-TACATATATATAT	loxF8L	3	loxF8L	4	TATATATA/TATATATA		7
chr8	128363298	ATATATGTGTGTA-TATATATA-TACATATATATAT	loxF8L	3	loxF8L	4	TATATATA/TATATATA		7
chr8	128363326	ATATATGTGTGTA-TATATATA-TACATATATATAT	loxF8L	3	loxF8L	4	TATATATA/TATATATA		7
chr14	27299180	ATATATATGTGTA-TATATATA-TACATATATATAT	loxF8L	3	loxF8L	4	TATATATA/TATATATA		7
chr15	88915923	ATATATATGTGTA-TATATATA-TACATATATATAT	loxF8L	3	loxF8L	4	TATATATA/TATATATA		7
chr15	88915887	ATATATATGTGTA-TATATATA-TACATATATATAT	loxF8L	3	loxF8L	4	TATATATA/TATATATA		7
chr16	5207559	ATATATATATGTA-TATATATA-TACACATATATAT	loxF8L	4	loxF8L	3	TATATATA/TATATATA		7
chr20	14702626	ATATATATATGTA-TATATATA-TACACATATATAT	loxF8L	4	loxF8L	3	TATATATA/TATATATA		7
chr20	14702602	ATATATATGTGTA-TATATATA-TACATATATATAT	loxF8L	3	loxF8L	4	TATATATA/TATATATA		7
chr21	23402118	ATATATATGTGTA-TATATATA-TACATATATATAT	loxF8L	3	loxF8L	4	TATATATA/TATATATA		7
chr22	16523170	ATATATATGTGTA-TATATATA-TACATATATATAT	loxF8L	3	loxF8L	4	TATATATA/TATATATA		7
chr2	136433086	ATATATATGTGTA-TATATATA-TACATATATATAT	loxF8L	3	loxF8L	4	TATATATA/TATATATA		7
chr2	145354179	ATATATATATGTA-TATATATA-TACACATATATAT	loxF8L	4	loxF8L	3	TATATATA/TATATATA		7
chr3	114303494	ATATATATATGTA-TATATATA-TACACATATATAT	loxF8L	4	loxF8L	3	TATATATA/TATATATA		7
chr3	153301304	ATATATATGTGTA-TATATATA-TACATATATATAT	loxF8L	3	loxF8L	4	TATATATA/TATATATA		7
chr4	105284099	ATATATATATGTA-TATATATA-TACACATATATAT	loxF8L	4	loxF8L	3	TATATATA/TATATATA		7
chr4	111574844	ATATATATGTGTA-TATATATA-TACATATATATAT	loxF8L	3	loxF8L	4	TATATATA/TATATATA		7
chr5	85600254	ATATATATGTGTA-TATATATA-TACATATATATAT	loxF8L	3	loxF8L	4	TATATATA/TATATATA		7
chr6	121679782	ATATATATATGTA-TATATATA-TACACATATATAT	loxF8L	4	loxF8L	3	TATATATA/TATATATA		7
chr6	115044479	ATATATATGTGTA-TATATATA-TACATATATATAT	loxF8L	3	loxF8L	4	TATATATA/TATATATA		7
chr9	12223218	ATATATATGTGTA-TATATATA-TACATATATATAT	loxF8L	3	loxF8L	4	TATATATA/TATATATA		7
chrX	8594727	ATATATATGTGTA-TATATATA-TACATATATATAT	loxF8L	3	loxF8L	4	TATATATA/TATATATA		7
chr21	20586762	ATATATATATGTA-TATATATA-TACCCAGATATAT	loxF8L	4	loxF8L	3	TATATATA/TATATATA		7
chr8	68158062	ATATATATATGTA-TATATATA-TTCACATATATAT	loxF8L	4	loxF8L	3	TATATATA/TATATATA		7
chrX	147509455	ATATATATGTGCA-TATATATA-TGCGCATATATAT	loxF8L	3	loxF8L	4	TATATATA/TATATATA		7
chr14	41943955	ATATATGTGTGTA-TATATATA-TACGCATATATAT	loxF8L	3	loxF8L	4	TATATATA/TATATATA		7
chr3	190881825	ATATATATGCGTA-TATATATA-TACACACATATAT	loxF8L	4	loxF8L	3	TATATATA/TATATATA		7
chr11	32755710	ATATATATGTGTA-TATATATA-TCTCCATATATAT	loxF8L	3	loxF8L	4	TATATATA/TATATATA		7
chr11	32755684	ATATATATGTGTA-TATATATA-TCTCCATATATAT	loxF8L	3	loxF8L	4	TATATATA/TATATATA		7
chr11	32755632	ATATATATGTGTA-TATATATA-TCTCCATATATAT	loxF8L	3	loxF8L	4	TATATATA/TATATATA		7
chr11	32755658	ATATATATGTGTA-TATATATA-TCTCCATATATAT	loxF8L	3	loxF8L	4	TATATATA/TATATATA		7
chr10	124657151	ATATATGTGTGTA-TATATATA-TGTACATATATAT	loxF8L	3	loxF8L	4	TATATATA/TATATATA		7
chr12	39416676	ATATATGTGTGTA-TATATATA-TGTACATATATAT	loxF8L	3	loxF8L	4	TATATATA/TATATATA		7
chr3	21295942	ATATATGTGTGTA-TATATATA-TGTACATATATAT	loxF8L	3	loxF8L	4	TATATATA/TATATATA		7
chr12	39416648	ATATATATGTGTA-TATATATA-TGTACATATATAT	loxF8L	3	loxF8L	4	TATATATA/TATATATA		7
chr12	39416726	ATATATATGTGTA-TATATATA-TGTACATATATAT	loxF8L	3	loxF8L	4	TATATATA/TATATATA		7
chr12	39416752	ATATATATGTGTA-TATATATA-TGTACATATATAT	loxF8L	3	loxF8L	4	TATATATA/TATATATA		7
chr2	49779949	ATATATGTATAGA-TATATATA-TCTACATATATAT	loxF8L	4	loxF8L	3	TATATATA/TATATATA		7
chr4	184372704	CTAATGGTGTGTG-TATATATA-TATACATATATAT	loxF8R	3	loxF8L	4	TATATATA/TATATATA		7
chr12	88655262	ATATATATGTATA-TATATATA-CACACACCCTAAG	loxF8L	4	loxF8R	3	TATATATA/TATATATA		7
chr12	86885932	GTAACAGTGTGTG-TATATATA-TATACATATATAT	loxF8R	3	loxF8L	4	TATATATA/TATATATA		7
chrX	83445880	ATATATATGTATA-TATATATA-TACACAAATATAT	loxF8L	4	loxF8L	3	TATATATA/TATATATA		7
chr10	76240835	ATATATGTGTGTA-TATATATA-TATACATATATAT	loxF8L	3	loxF8L	4	TATATATA/TATATATA		7
chr14	98969305	ATATATATGTATA-TATATATA-TACACACATATAT	loxF8L	4	loxF8L	3	TATATATA/TATATATA		7
chr15	21642164	ATATATATGTATA-TATATATA-TACACACATATAT	loxF8L	4	loxF8L	3	TATATATA/TATATATA		7
chr15	95749098	ATATATGTGTGTA-TATATATA-TATACATATATAT	loxF8L	3	loxF8L	4	TATATATA/TATATATA		7
chr2	30796133	ATATATGTGTGTA-TATATATA-TATACATATATAT	loxF8L	3	loxF8L	4	TATATATA/TATATATA		7
chr2	235284279	ATATATATGTATA-TATATATA-TACACACATATAT	loxF8L	4	loxF8L	3	TATATATA/TATATATA		7
chr3	174373922	ATATATATGTATA-TATATATA-TACACACATATAT	loxF8L	4	loxF8L	3	TATATATA/TATATATA		7
chr7	49622002	ATATATATGTATA-TATATATA-TACACACATATAT	loxF8L	4	loxF8L	3	TATATATA/TATATATA		7
chr11	124586249	ATATATATGTGTA-TATATATA-TATACATATATAT	loxF8L	3	loxF8L	4	TATATATA/TATATATA		7
chr12	60908570	ATATATATGTGTA-TATATATA-TATACATATATAT	loxF8L	3	loxF8L	4	TATATATA/TATATATA		7
chr12	60908516	ATATATATGTGTA-TATATATA-TATACATATATAT	loxF8L	3	loxF8L	4	TATATATA/TATATATA		7
chr12	60908544	ATATATATGTGTA-TATATATA-TATACATATATAT	loxF8L	3	loxF8L	4	TATATATA/TATATATA		7
chr12	81462559	ATATATATGTGTA-TATATATA-TATACATATATAT	loxF8L	3	loxF8L	4	TATATATA/TATATATA		7
chr13	58617725	ATATATATGTGTA-TATATATA-TATACATATATAT	loxF8L	3	loxF8L	4	TATATATA/TATATATA		7
chr14	32510451	ATATATATGTGTA-TATATATA-TATACATATATAT	loxF8L	3	loxF8L	4	TATATATA/TATATATA		7
chr14	82600618	ATATATATGTGTA-TATATATA-TATACATATATAT	loxF8L	3	loxF8L	4	TATATATA/TATATATA		7
chr19	38974007	ATATATATGTGTA-TATATATA-TATACATATATAT	loxF8L	3	loxF8L	4	TATATATA/TATATATA		7
chr1	201901587	ATATATATGTATA-TATATATA-TACACATATATAT	loxF8L	4	loxF8L	3	TATATATA/TATATATA		7
chr21	24633406	ATATATATGTGTA-TATATATA-TATACATATATAT	loxF8L	3	loxF8L	4	TATATATA/TATATATA		7
chr3	71397075	ATATATATGTGTA-TATATATA-TATACATATATAT	loxF8L	3	loxF8L	4	TATATATA/TATATATA		7
chr3	153301266	ATATATATGTGTA-TATATATA-TATACATATATAT	loxF8L	3	loxF8L	4	TATATATA/TATATATA		7
chr4	47976314	ATATATATGTATA-TATATATA-TACACATATATAT	loxF8L	4	loxF8L	3	TATATATA/TATATATA		7
chr4	111574870	ATATATATGTGTA-TATATATA-TATACATATATAT	loxF8L	3	loxF8L	4	TATATATA/TATATATA		7
chr6	13003956	ATATATATGTATA-TATATATA-TACACATATATAT	loxF8L	4	loxF8L	3	TATATATA/TATATATA		7
chr7	71701872	ATATATATGTATA-TATATATA-TACACATATATAT	loxF8L	4	loxF8L	3	TATATATA/TATATATA		7
chr7	147083541	ATATATATGTATA-TATATATA-TACACATATATAT	loxF8L	4	loxF8L	3	TATATATA/TATATATA		7
chr9	42735178	ATATATATGTATA-TATATATA-TACACATATATAT	loxF8L	4	loxF8L	3	TATATATA/TATATATA		7
chr9	111219373	ATATATATGTGTA-TATATATA-TATACATATATAT	loxF8L	3	loxF8L	4	TATATATA/TATATATA		7
chrX	13191844	ATATATATGTGTA-TATATATA-TATACATATATAT	loxF8L	3	loxF8L	4	TATATATA/TATATATA		7
chrX	75272321	ATATATATGTATA-TATATATA-TACACATATATAT	loxF8L	4	loxF8L	3	TATATATA/TATATATA		7
chr12	16093095	GTGAATATGTGAA-TATATATA-TTCACATATATAT	loxF8L	4	loxF8L	3	TATATATA/TATATATA		7
chr5	82108373	ATATATATGTGCA-TATATATA-CACACAGTATATG	loxF8L	3	loxF8R	4	TATATATA/TATATATA		7
chr14	95778045	TGCATATTGTGTG-TATATATA-TACACATATATAT	loxF8R	4	loxF8L	3	TATATATA/TATATATA		7
chr10	31242006	ATATATATGTGTA-TATATATA-CACACACACATAC	loxF8L	3	loxF8R	4	TATATATA/TATATATA		7
chr2	193556185	GTATGTGTGTGTG-TATATATA-TACACATATATAT	loxF8R	4	loxF8L	3	TATATATA/TATATATA		7
chr6	76311798	ATATATATGTGTA-TATATATA-CACACACACATAC	loxF8L	3	loxF8R	4	TATATATA/TATATATA		7
chr8	129064170	ATATATATGTGTA-TATATATA-CACACACACATAC	loxF8L	3	loxF8R	4	TATATATA/TATATATA		7
chr10	60912204	ATATATATGTGTA-TATATATA-CACACACACATAT	loxF8L	3	loxF8R	4	TATATATA/TATATATA		7
chr12	129147161	ATATGTGTGTGTG-TATATATA-TACACATATATAT	loxF8R	4	loxF8L	3	TATATATA/TATATATA		7
chr1	54957268	ATATGTGTGTGTG-TATATATA-TACACATATATAT	loxF8R	4	loxF8L	3	TATATATA/TATATATA		7
chr3	29007263	ATATGTGTGTGTG-TATATATA-TACACATATATAT	loxF8R	4	loxF8L	3	TATATATA/TATATATA		7
chr3	9881783	ATATATATGTGTA-TATATATA-CACACACACATAT	loxF8L	3	loxF8R	4	TATATATA/TATATATA		7
chr7	102338140	ATATGTGTGTGTG-TATATATA-TACACATATATAT	loxF8R	4	loxF8L	3	TATATATA/TATATATA		7
chr9	25518072	ATATATATGTGTA-TATATATA-CACACACACATAT	loxF8L	3	loxF8R	4	TATATATA/TATATATA		7
chr9	80757751	ATATATATGTGTA-TATATATA-CACACACACATAT	loxF8L	3	loxF8R	4	TATATATA/TATATATA		7
chr15	94336734	ATATATGTGTGTG-TATATATA-TACACATATATAT	loxF8L	4	loxF8L	3	TATATATA/TATATATA		7
chr16	46898919	ATATATATGTGTA-TATATATA-CACACACATATAT	loxF8L	3	loxF8L	4	TATATATA/TATATATA		7
chr16	50116404	ATATATGTGTGTG-TATATATA-TACACATATATAT	loxF8L	4	loxF8L	3	TATATATA/TATATATA		7
chr18	5308570	ATATATATGTGTA-TATATATA-CACACACATATAT	loxF8L	3	loxF8L	4	TATATATA/TATATATA		7
chr18	51781560	ATATATGTGTGTG-TATATATA-TACACATATATAT	loxF8L	4	loxF8L	3	TATATATA/TATATATA		7
chr1	146481510	ATATATATGTGTA-TATATATA-CACACACATATAT	loxF8L	3	loxF8L	4	TATATATA/TATATATA		7
chr2	87915593	ATATATGTGTGTG-TATATATA-TACACATATATAT	loxF8L	4	loxF8L	3	TATATATA/TATATATA		7
chr2	177631642	ATATATGTGTGTG-TATATATA-TACACATATATAT	loxF8L	4	loxF8L	3	TATATATA/TATATATA		7
chr5	96787791	ATATATGTGTGTG-TATATATA-TACACATATATAT	loxF8L	4	loxF8L	3	TATATATA/TATATATA		7
chr6	123793941	ATATATGTGTGTG-TATATATA-TACACATATATAT	loxF8L	4	loxF8L	3	TATATATA/TATATATA		7
chr7	102338110	ATATATGTGTGTG-TATATATA-TACACATATATAT	loxF8L	4	loxF8L	3	TATATATA/TATATATA		7
chrX	144123504	ATATATATGTGTA-TATATATA-CACACACATATAT	loxF8L	3	loxF8L	4	TATATATA/TATATATA		7
chr5	22819936	GTATGTATGTGTG-TATATATA-TACACATATATAT	loxF8R	4	loxF8L	3	TATATATA/TATATATA		7
chr9	21861312	ATATATATGTGTA-TATATATA-CACACATACATAC	loxF8L	3	loxF8R	4	TATATATA/TATATATA		7
chr1	71943007	ATATATATGTGTA-TATATATA-CACACATACATAT	loxF8L	3	loxF8R	4	TATATATA/TATATATA	HG6	7
chr1	71943065	ATATATATGTGTA-TATATATA-CACACATACATAT	loxF8L	3	loxF8R	4	TATATATA/TATATATA	HG6	7
chr12	72430446	ATATATATGTGTA-TATATATA-CACACATATATAT	loxF8L	3	loxF8L	4	TATATATA/TATATATA		7
chr13	56465829	ATATATATGTGTA-TATATATA-CACACATATATAT	loxF8L	3	loxF8L	4	TATATATA/TATATATA		7
chr15	101894988	ATATATATGTGTG-TATATATA-TACACATATATAT	loxF8L	4	loxF8L	3	TATATATA/TATATATA		7
chr1	667982	ATATATATGTGTA-TATATATA-CACACATATATAT	loxF8L	3	loxF8L	4	TATATATA/TATATATA		7
chr1	432230	ATATATATGTGTA-TATATATA-CACACATATATAT	loxF8L	3	loxF8L	4	TATATATA/TATATATA		7
chr1	54957378	ATATATATGTGTG-TATATATA-TACACATATATAT	loxF8L	4	loxF8L	3	TATATATA/TATATATA		7
chr1	238056300	ATATATATGTGTG-TATATATA-TACACATATATAT	loxF8L	4	loxF8L	3	TATATATA/TATATATA		7
chr5	181386623	ATATATATGTGTG-TATATATA-TACACATATATAT	loxF8L	4	loxF8L	3	TATATATA/TATATATA		7
chr6	88188	ATATATATGTGTA-TATATATA-CACACATATATAT	loxF8L	3	loxF8L	4	TATATATA/TATATATA		7
chr6	89099417	ATATATATGTGTG-TATATATA-TACACATATATAT	loxF8L	4	loxF8L	3	TATATATA/TATATATA		7
chr6	64686890	ATATATATGTGTA-TATATATA-CACACATATATAT	loxF8L	3	loxF8L	4	TATATATA/TATATATA		7
chr6	170662151	ATATATATGTGTG-TATATATA-TACACATATATAT	loxF8L	4	loxF8L	3	TATATATA/TATATATA		7
chr8	145931	ATATATATGTGTA-TATATATA-CACACATATATAT	loxF8L	3	loxF8L	4	TATATATA/TATATATA		7
chr8	66718411	ATATATATGTGTA-TATATATA-CACACATATATAT	loxF8L	3	loxF8L	4	TATATATA/TATATATA		7
chrX	95270759	ATATATATGTGTG-TATATATA-TACACATATATAT	loxF8L	4	loxF8L	3	TATATATA/TATATATA		7
chr16	8612727	ATATATATGTGTA-TATATATA-CACATCATCATAT	loxF8L	3	loxF8R	4	TATATATA/TATATATA		7
chr2	166475069	TTATATTTGTGTA-TATATATA-TACACATATATAT	loxF8L	4	loxF8L	3	TATATATA/TATATATA		7
chr11	37404214	ATATATATGTGTA-TATATATA-TACACACACATAT	loxF8L	3	loxF8L	4	TATATATA/TATATATA		7
chr15	80655796	ATATGTGTGTGTA-TATATATA-TACACATATATAT	loxF8L	4	loxF8L	3	TATATATA/TATATATA		7
chr18	5308598	ATATATATGTGTA-TATATATA-TACACACACATAT	loxF8L	3	loxF8L	4	TATATATA/TATATATA		7
chr18	5308540	ATATATATGTGTA-TATATATA-TACACACACATAT	loxF8L	3	loxF8L	4	TATATATA/TATATATA		7
chr1	30926932	ATATATATGTGTA-TATATATA-TACACACACATAT	loxF8L	3	loxF8L	4	TATATATA/TATATATA		7
chr1	49949987	ATATATATGTGTA-TATATATA-TACACACACATAT	loxF8L	3	loxF8L	4	TATATATA/TATATATA		7
chr2	30796189	ATATGTGTGTGTA-TATATATA-TACACATATATAT	loxF8L	4	loxF8L	3	TATATATA/TATATATA		7
chr4	71887089	ATATATATGTGTA-TATATATA-TACACACACATAT	loxF8L	3	loxF8L	4	TATATATA/TATATATA		7
chr4	71887044	ATATATATGTGTA-TATATATA-TACACACACATAT	loxF8L	3	loxF8L	4	TATATATA/TATATATA		7
chr5	81327160	ATATATATGTGTA-TATATATA-TACACACACATAT	loxF8L	3	loxF8L	4	TATATATA/TATATATA		7
chr6	45962175	ATATGTGTGTGTA-TATATATA-TACACATATATAT	loxF8L	4	loxF8L	3	TATATATA/TATATATA		7
chr9	111219405	ATATGTGTGTGTA-TATATATA-TACACATATATAT	loxF8L	4	loxF8L	3	TATATATA/TATATATA		7
chrX	49181606	ATATATATGTGTA-TATATATA-TACACACACATAT	loxF8L	3	loxF8L	4	TATATATA/TATATATA		7
chrX	143668066	ATATATATGTGTA-TATATATA-TACACACACATAT	loxF8L	3	loxF8L	4	TATATATA/TATATATA		7
chr13	90570738	ATGTATGTGTGTA-TATATATA-TACACATATATAT	loxF8L	4	loxF8L	3	TATATATA/TATATATA		7
chr3	155321983	ATATATATGTGTA-TATATATA-TACACATACATAT	loxF8L	3	loxF8L	4	TATATATA/TATATATA		7
chrX	146392057	ATATATATGTGTA-TATATATA-TACACATACATAT	loxF8L	3	loxF8L	4	TATATATA/TATATATA		7
chrX	146392027	ATATATATGTGTA-TATATATA-TACACATACATAT	loxF8L	3	loxF8L	4	TATATATA/TATATATA		7
chr13	103929517	TTATATATGTGTA-TATATATA-TACACATATATAT	loxF8L	4	loxF8L	3	TATATATA/TATATATA		7
chr11	68084401	GTATATATGTGTA-TATATATA-TACACATATATAT	loxF8L	4	loxF8L	3	TATATATA/TATATATA		7
chr11	68084337	ATATATATGTGTA-TATATATA-TACACATATATAC	loxF8L	3	loxF8L	4	TATATATA/TATATATA		7
chr5	108772309	ATATATGTATGTA-TATATATA-TACACATATATAT	loxF8L	4	loxF8L	3	TATATATA/TATATATA		7
chr11	124586281	ATATATATGTGTA-TATATATA-TATACACATATAT	loxF8L	3	loxF8L	4	TATATATA/TATATATA		7
chr11	124586283	ATATATGTGTATA-TATATATA-TACACATATATAT	loxF8L	4	loxF8L	3	TATATATA/TATATATA		7
chr13	89273953	ATATATATGTGTA-TATATATA-TATACACATATAT	loxF8L	3	loxF8L	4	TATATATA/TATATATA		7
chr13	89273955	ATATATGTGTATA-TATATATA-TACACATATATAT	loxF8L	4	loxF8L	3	TATATATA/TATATATA		7
chr18	68280094	ATATATATGTGTA-TATATATA-TATACACATATAT	loxF8L	3	loxF8L	4	TATATATA/TATATATA		7
chr18	68280096	ATATATGTGTATA-TATATATA-TACACATATATAT	loxF8L	4	loxF8L	3	TATATATA/TATATATA		7
chr18	68280058	ATATATGTGTATA-TATATATA-TACACATATATAT	loxF8L	4	loxF8L	3	TATATATA/TATATATA		7
chr18	68280132	ATATATGTGTATA-TATATATA-TACACATATATAT	loxF8L	4	loxF8L	3	TATATATA/TATATATA		7
chr18	68280056	ATATATATGTGTA-TATATATA-TATACACATATAT	loxF8L	3	loxF8L	4	TATATATA/TATATATA		7
chr1	201901649	ATATATATGTGTA-TATATATA-TATACACATATAT	loxF8L	3	loxF8L	4	TATATATA/TATATATA		7
chr1	201901651	ATATATGTGTATA-TATATATA-TACACATATATAT	loxF8L	4	loxF8L	3	TATATATA/TATATATA		7
chr2	117278321	ATATATATGTGTA-TATATATA-TATACACATATAT	loxF8L	3	loxF8L	4	TATATATA/TATATATA		7
chr2	117278323	ATATATGTGTATA-TATATATA-TACACATATATAT	loxF8L	4	loxF8L	3	TATATATA/TATATATA		7
chr2	141314819	ATATATATGTGTA-TATATATA-TATACACATATAT	loxF8L	3	loxF8L	4	TATATATA/TATATATA		7
chr2	141314821	ATATATGTGTATA-TATATATA-TACACATATATAT	loxF8L	4	loxF8L	3	TATATATA/TATATATA		7
chr3	153301340	ATATATATGTGTA-TATATATA-TATACACATATAT	loxF8L	3	loxF8L	4	TATATATA/TATATATA		7
chr3	153301342	ATATATGTGTATA-TATATATA-TACACATATATAT	loxF8L	4	loxF8L	3	TATATATA/TATATATA		7
chr3	153301368	ATATATATGTGTA-TATATATA-TATACACATATAT	loxF8L	3	loxF8L	4	TATATATA/TATATATA		7
chr3	153301370	ATATATGTGTATA-TATATATA-TACACATATATAT	loxF8L	4	loxF8L	3	TATATATA/TATATATA		7
chr8	89455386	ATATATATGTGTA-TATATATA-TATACACATATAT	loxF8L	3	loxF8L	4	TATATATA/TATATATA		7
chr8	89455388	ATATATGTGTATA-TATATATA-TACACATATATAT	loxF8L	4	loxF8L	3	TATATATA/TATATATA		7
chrX	112257878	ATATATATGTGTA-TATATATA-TATACACATATAT	loxF8L	3	loxF8L	4	TATATATA/TATATATA		7
chrX	112257880	ATATATGTGTATA-TATATATA-TACACATATATAT	loxF8L	4	loxF8L	3	TATATATA/TATATATA		7
chr7	97651085	ATATATCTATATA-TATATATA-TACACATATATAT	loxF8L	4	loxF8L	3	TATATATA/TATATATA		7
chr12	11331864	ATATATGTGAGCA-TATATATA-TACACATATATAT	loxF8L	4	loxF8L	3	TATATATA/TATATATA		7
chr20	31296063	ATATATATTTGAA-TATATATA-TACACATATATAT	loxF8L	4	loxF8L	3	TATATATA/TATATATA		7
chr20	31296091	ATATATATTTGAA-TATATATA-TACACATATATAT	loxF8L	4	loxF8L	3	TATATATA/TATATATA		7
chr20	31296225	ATATATATTTGAA-TATATATA-TACACATATATAT	loxF8L	4	loxF8L	3	TATATATA/TATATATA		7
chr20	31296251	ATATATATTTGAA-TATATATA-TACACATATATAT	loxF8L	4	loxF8L	3	TATATATA/TATATATA		7
chr20	31296169	ATATATATTTGAA-TATATATA-TACACATATATAT	loxF8L	4	loxF8L	3	TATATATA/TATATATA		7
chr12	66852481	CTAACAAAGTGTG-TATATATA-CACACATATATAT	loxF8R	3	loxF8L	4	TATATATA/TATATATA		7
chr10	54779453	ATATATGTGTGTA-TATATATA-CACACATATATAT	loxF8L	3	loxF8L	4	TATATATA/TATATATA		7
chr13	36609205	ATATATGTGTGTA-TATATATA-CACACATATATAT	loxF8L	3	loxF8L	4	TATATATA/TATATATA		7
chr15	53515042	ATATATATGTGTG-TATATATA-TACACACATATAT	loxF8L	4	loxF8L	3	TATATATA/TATATATA		7
chr15	53515044	ATATATGTGTGTA-TATATATA-CACACATATATAT	loxF8L	3	loxF8L	4	TATATATA/TATATATA		7
chr3	29007503	ATATATATGTGTG-TATATATA-TACACACATATAT	loxF8L	4	loxF8L	3	TATATATA/TATATATA		7
chr3	29007505	ATATATGTGTGTA-TATATATA-CACACATATATAT	loxF8L	3	loxF8L	4	TATATATA/TATATATA		7
chr7	31590039	ATATATATGTGTG-TATATATA-TACACACATATAT	loxF8L	4	loxF8L	3	TATATATA/TATATATA		7
chr7	137638467	ATATATGTGTGTA-TATATATA-CACACATATATAT	loxF8L	3	loxF8L	4	TATATATA/TATATATA		7
chr7	137638541	ATATATATGTGTG-TATATATA-TACACACATATAT	loxF8L	4	loxF8L	3	TATATATA/TATATATA		7
chr10	89115137	ATATATATGTGTT-TATATATA-TACACACATATAT	loxF8L	4	loxF8L	3	TATATATA/TATATATA		7
chr2	30601868	ATCTATCTATAGA-TATATATA-TCTATAGATATAT	loxF8L	4	loxF8L	3	TATATATA/TATATATA		7
chr11	71942763	ATATATCTGTATA-TATATATA-TATATAGATATAT	loxF8L	3	loxF8L	4	TATATATA/TATATATA		7
chr13	68285878	ATATATCTATATA-TATATATA-TGCACACATATAT	loxF8L	4	loxF8L	3	TATATATA/TATATATA		7
chr1	69034977	ATATATGTGTGTG-TATATATA-TACATAGATATAT	loxF8L	4	loxF8L	3	TATATATA/TATATATA		7
chr13	19489713	ATATATCTGTATA-TATATATA-CACACACACATAT	loxF8L	3	loxF8R	4	TATATATA/TATATATA		7
chr10	28638369	ATATATGTATGTA-TATATATA-CACACAGATATAT	loxF8L	4	loxF8L	3	TATATATA/TATATATA		7
chr13	86929580	ATATATCTGTTTA-TATATATA-CACACAAACACAC	loxF8L	3	loxF8R	4	TATATATA/TATATATA		7
chr7	84791672	ATATATGTATGCA-TATATATA-TACACACATATAT	loxF8L	4	loxF8L	3	TATATATA/TATATATA		7
chrX	5566164	ATATATGTATGTA-TATATATA-CACATACTATTAG	loxF8L	4	loxF8R	3	TATATATA/TATATATA		7
chr4	21200315	ATATATGTGTGTA-TATATATA-TACATACATATAT	loxF8L	3	loxF8L	4	TATATATA/TATATATA		7
chr4	21200343	ATATATGTGTGTA-TATATATA-TACATACATATAT	loxF8L	3	loxF8L	4	TATATATA/TATATATA		7
chr12	11331808	ATATATGTGAGCA-TATATATA-TACACACATATAT	loxF8L	4	loxF8L	3	TATATATA/TATATATA		7
chr16	7912699	ATATATGTGAGTA-TATATATA-TACACACATATAT	loxF8L	4	loxF8L	3	TATATATA/TATATATA		7
chrX	147440881	ATATATGTGTGTA-TATATATA-TGTACACATATAT	loxF8L	3	loxF8L	4	TATATATA/TATATATA		7
chr10	128732605	ATATATGTGTATA-TATATATA-TACACACATATAT	loxF8L	4	loxF8L	3	TATATATA/TATATATA		7
chr11	41034464	ATATATGTGTGTA-TATATATA-TATACACATATAT	loxF8L	3	loxF8L	4	TATATATA/TATATATA		7
chr12	63751277	ATATATGTGTATA-TATATATA-TACACACATATAT	loxF8L	4	loxF8L	3	TATATATA/TATATATA		7
chr12	63751245	ATATATGTGTGTA-TATATATA-TATACACATATAT	loxF8L	3	loxF8L	4	TATATATA/TATATATA		7
chr13	72927934	ATATATGTGTGTA-TATATATA-TATACACATATAT	loxF8L	3	loxF8L	4	TATATATA/TATATATA		7
chr13	87193180	ATATATGTGTATA-TATATATA-TACACACATATAT	loxF8L	4	loxF8L	3	TATATATA/TATATATA		7
chr2	75379260	ATATATGTGTATA-TATATATA-TACACACATATAT	loxF8L	4	loxF8L	3	TATATATA/TATATATA		7
chr3	158019574	ATATATGTGTGTA-TATATATA-TATACACATATAT	loxF8L	3	loxF8L	4	TATATATA/TATATATA		7
chr7	30194306	ATATATGTGTGTA-TATATATA-TATACACATATAT	loxF8L	3	loxF8L	4	TATATATA/TATATATA		7
chrX	2893817	ATATATGTGTATA-TATATATA-TACACACATATAT	loxF8L	4	loxF8L	3	TATATATA/TATATATA		7
chr12	44470472	ATATATGTGTGCA-TATATATA-CACACACACATAT	loxF8L	3	loxF8R	4	TATATATA/TATATATA		7
chr14	95778169	ATATATGTGTGCA-TATATATA-TACACACATACAT	loxF8L	3	loxF8L	4	TATATATA/TATATATA		7
chr7	52719149	TATATATTGTGTG-TATATATA-TACACACATATAT	loxF8R	4	loxF8L	3	TATATATA/TATATATA		7
chr12	107915398	ATATATGTGTGTA-TATATATA-CACACACACAGAG	loxF8L	3	loxF8R	4	TATATATA/TATATATA		7
chr1	107753471	GTATGTGTGTGTG-TATATATA-TACACACATATAT	loxF8R	4	loxF8L	3	TATATATA/TATATATA	HG7	7
chr4	27402951	GTATGTGTGTGTG-TATATATA-TACACACATATAT	loxF8R	4	loxF8L	3	TATATATA/TATATATA	HG7	7
chr5	174895874	ATATATGTGTGTA-TATATATA-CACACACACATAC	loxF8L	3	loxF8R	4	TATATATA/TATATATA	HG7	7
chr6	120026275	GTATGTGTGTGTG-TATATATA-TACACACATATAT	loxF8R	4	loxF8L	3	TATATATA/TATATATA	HG7	7
chr6	93476680	GTATGTGTGTGTG-TATATATA-TACACACATATAT	loxF8R	4	loxF8L	3	TATATATA/TATATATA	HG7	7
chrX	66285884	GTATGTGTGTGTG-TATATATA-TACACACATATAT	loxF8R	4	loxF8L	3	TATATATA/TATATATA	HG7	7
chr10	33169998	ATATATGTGTGTA-TATATATA-CACACACACATAT	loxF8L	3	loxF8R	4	TATATATA/TATATATA		7
chr4	46473488	ATATGTGTGTGTG-TATATATA-TACACACATATAT	loxF8R	4	loxF8L	3	TATATATA/TATATATA		7
chr9	28057510	ATATATGTGTGTA-TATATATA-CACACACACATAT	loxF8L	3	loxF8R	4	TATATATA/TATATATA		7
chr12	11874403	ATATATGTGTGTA-TATATATA-CACACACATATAT	loxF8L	3	loxF8L	4	TATATATA/TATATATA		7
chr3	46180658	ATATATGTGTGTA-TATATATA-CACACACATATAT	loxF8L	3	loxF8L	4	TATATATA/TATATATA		7
chr4	104604579	ATATATGTGTGTG-TATATATA-TACACACATATAT	loxF8L	4	loxF8L	3	TATATATA/TATATATA		7
chr6	56636351	ATATATGTGTGTG-TATATATA-TACACACATATAT	loxF8L	4	loxF8L	3	TATATATA/TATATATA		7
chr7	78070126	ATATATGTGTGTG-TATATATA-TACACACATATAT	loxF8L	4	loxF8L	3	TATATATA/TATATATA		7
chr7	137638505	ATATATGTGTGTA-TATATATA-CACACACATATAT	loxF8L	3	loxF8L	4	TATATATA/TATATATA		7
chr9	80225247	ATATATGTGTGTA-TATATATA-CACACACATATAT	loxF8L	3	loxF8L	4	TATATATA/TATATATA		7
chr17	69463455	ATATGTATGTGTG-TATATATA-TACACACATATAT	loxF8R	4	loxF8L	3	TATATATA/TATATATA		7
chr2	56617368	ATATGTATGTGTG-TATATATA-TACACACATATAT	loxF8R	4	loxF8L	3	TATATATA/TATATATA		7
chr7	31590041	ATATATGTGTGTA-TATATATA-CACACATATATAG	loxF8L	3	loxF8R	4	TATATATA/TATATATA		7
chr15	58679353	ATATATGTGTGTA-TATATATA-CACACATGCATAC	loxF8L	3	loxF8R	4	TATATATA/TATATATA		7
chr11	22821091	CAGATATTATGTG-TATATATA-TACACACATATAT	loxF8R	4	loxF8L	3	TATATATA/TATATATA		7
chr10	54779503	ATATATGTGTGTA-TATATATA-TACACACACATAT	loxF8L	3	loxF8L	4	TATATATA/TATATATA		7
chr11	133499797	ATATGTGTGTGTA-TATATATA-TACACACATATAT	loxF8L	4	loxF8L	3	TATATATA/TATATATA		7
chr13	67613345	ATATATGTGTGTA-TATATATA-TACACACACATAT	loxF8L	3	loxF8L	4	TATATATA/TATATATA		7
chr13	75066705	ATATATGTGTGTA-TATATATA-TACACACACATAT	loxF8L	3	loxF8L	4	TATATATA/TATATATA		7
chr18	5308512	ATATGTGTGTGTA-TATATATA-TACACACATATAT	loxF8L	4	loxF8L	3	TATATATA/TATATATA		7
chr20	53558867	ATATATGTGTGTA-TATATATA-TACACACACATAT	loxF8L	3	loxF8L	4	TATATATA/TATATATA		7
chr21	13384085	ATATATGTGTGTA-TATATATA-TACACACACATAT	loxF8L	3	loxF8L	4	TATATATA/TATATATA		7
chr7	140298610	ATATATGTGTGTA-TATATATA-TACACACACATAT	loxF8L	3	loxF8L	4	TATATATA/TATATATA		7
chrX	18418691	ATATATGTGTGTA-TATATATA-TACACACACATAT	loxF8L	3	loxF8L	4	TATATATA/TATATATA		7
chr10	43479074	ATGTATGTGTGTA-TATATATA-TACACACATATAT	loxF8L	4	loxF8L	3	TATATATA/TATATATA		7
chr1	181567928	ATGTATGTGTGTA-TATATATA-TACACACATATAT	loxF8L	4	loxF8L	3	TATATATA/TATATATA		7
chr20	2517355	GTATATGTGTGTA-TATATATA-TACACACATATAT	loxF8L	4	loxF8L	3	TATATATA/TATATATA		7
chr14	29826662	GTATATATGTGTA-TATATATA-TACACACATATAT	loxF8L	4	loxF8L	3	TATATATA/TATATATA		7
chr2	51536800	GTATATATGTGTA-TATATATA-TACACACATATAT	loxF8L	4	loxF8L	3	TATATATA/TATATATA		7
chr5	111186373	ATATATGTGTGTA-TATATATA-TACACATATATAC	loxF8L	3	loxF8L	4	TATATATA/TATATATA		7
chr3	139802729	GTACATATGTGTA-TATATATA-TACACACATATAT	loxF8L	4	loxF8L	3	TATATATA/TATATATA		7
chr12	62831748	ATATATTCGTGTA-TATATATA-TACACACATATAT	loxF8L	4	loxF8L	3	TATATATA/TATATATA		7
chr2	22391972	ATATATGTGTGTA-TATATATA-TATAAAATCTTTG	loxF8L	3	loxF8R	4	TATATATA/TATATATA		7
chr16	63255386	ATATATTTGTGCA-TATATATA-TACACATATATAA	loxF8L	3	loxF8L	4	TATATATA/TATATATA		7
chrX	57438136	ATATATTTGTGTA-TATATATA-TACACACATATAC	loxF8L	3	loxF8L	4	TATATATA/TATATATA		7
chr12	78876544	ATATGAGTGTGTG-TATATATA-TACACACATATAC	loxF8R	3	loxF8L	4	TATATATA/TATATATA		7
chr1	244170358	GTATATCTGTGTA-TATATATA-CACACATACATAT	loxF8L	3	loxF8R	4	TATATATA/TATATATA		7
chr14	42606943	GTATGTGTGTGTG-TATATATA-TACACAGACATAT	loxF8R	4	loxF8L	3	TATATATA/TATATATA		7
chr6	2337243	ATATGTGTGTGTG-TATATATA-CACACAATTTTGC	loxF8R	4	loxF8R	3	TATATATA/TATATATA		7
chr2	115458621	ATGAGTTTGTGGA-TATATATA-CACACACACATAT	loxF8L	3	loxF8R	4	TATATATA/TATATATA		7
chr13	37708642	CTAAAATTATGTA-TATATATA-CACACACACATAC	loxF8R	3	loxF8R	4	TATATATA/TATATATA		7
chr4	53196029	CTAGGATAGTGTT-TATATATA-AAAATAATTTTAG	loxF8R	3	loxF8R	4	TATATATA/TATATATA		7
chr6	4143705	GTATATGTGTGTA-TATATATA-CACATACTGTTAG	loxF8L	4	loxF8R	3	TATATATA/TATATATA		7
---									0
chr3	70041583	TTGAATCTGTGGA-TTCGAGCA-ACCACAGATTTAA	loxF8L	2	loxF8L	2	TGCTCGAA/TTCGAGCA		4
chr12	97904551	AGAAAATTGAGGA-TTCGAGCA-TCTACAGATTCTT	loxF8L	4	loxF8L	3	TGCTCGAA/TTCGAGCA		7
---									0
chr1	160672479	CTCTGATTTTGTG-AAATCATA-ACCCCAGAATTAT	loxF8R	3	loxF8L	3	AAATCATA/TATGATTT		6
chr4	45448603	ATAAATTTGTGGA-TATGATTT-CATAGCATCTTAA	loxF8L	1	loxF8R	4	AAATCATA/TATGATTT		5
---									0
chr7	55094172	ATCAATCTGTGGA-AGTGAGTT-TCCACTGACTGAT	loxF8L	1	loxF8L	3	AACTCACT/AGTGAGTT		4
chr3	118961674	CTAAGGGTATGGG-AGTGAGTT-CAGACAATAATAG	loxF8R	4	loxF8R	3	AACTCACT/AGTGAGTT		7
---									0
chrX	83165875	ATAAATGTGTGTT-GTTTACTT-TCCACATATTTGT	loxF8L	3	loxF8L	2	AAGTAAAC/GTTTACTT		5
chr9	9813018	ACAAATATGTGGA-AAGTAAAC-AACACACTCTTAA	loxF8L	2	loxF8R	3	AAGTAAAC/GTTTACTT		5
chr5	180147564	TTAAGAATGTGTT-GTTTACTT-TCCACAAATTTGT	loxF8R	3	loxF8L	2	AAGTAAAC/GTTTACTT		5
chr6	34265606	GCAAATATGTGGA-AAGTAAAC-CACACACTCTTAA	loxF8L	3	loxF8R	2	AAGTAAAC/GTTTACTT		5
chrX	37983849	ACAAATCTGTGGA-AAGTAAAC-GACACACTCCTAA	loxF8L	1	loxF8R	4	AAGTAAAC/GTTTACTT		5
chr5	83382581	ACAAATATGTGGA-AAGTAAAC-AACATACTCTTAA	loxF8L	2	loxF8R	4	AAGTAAAC/GTTTACTT		6
chr2	32794312	ACAAAATTATGGA-AAGTAAAC-AACACACTCTTAA	loxF8L	4	loxF8R	3	AAGTAAAC/GTTTACTT		7
chr11	67297914	TTAGGAGTGTGTT-GTTTACTT-TCTACATATTTGT	loxF8R	4	loxF8L	3	AAGTAAAC/GTTTACTT		7
chr2	64650051	ATCAAATTGTGGG-GTTTACTT-CAGAGAATCCTAG	loxF8L	4	loxF8R	3	AAGTAAAC/GTTTACTT		7
chr19	39078654	CTCAGATTGGGTA-AAGTAAAC-CACACAATGGAAT	loxF8R	3	loxF8R	4	AAGTAAAC/GTTTACTT		7
chr2	189860522	GTAAAATTGTGTT-GTTTACTT-TCCAAATATTTGG	loxF8R	3	loxF8L	4	AAGTAAAC/GTTTACTT		7
---									0
chrX	135588536	ATAAATATGTGGA-AATAAAAC-AACACACTCTTAA	loxF8L	1	loxF8R	3	AATAAAAC/GTTTTATT		4
chr4	62676017	GTAAGACTGTGTT-GTTTTATT-TCTACATATTTAT	loxF8R	3	loxF8L	2	AATAAAAC/GTTTTATT		5
chr9	69703604	TTATGAGTGTGTT-GTTTTATT-TCCACATATTTAT	loxF8R	4	loxF8L	1	AATAAAAC/GTTTTATT		5
chr7	152199683	ACAAAATTATGGA-AATAAAAC-CACACAATTATAC	loxF8L	4	loxF8R	3	AATAAAAC/GTTTTATT		7
chr1	48431636	ACCAATTTATGGA-AATAAAAC-AACACACTCTTAA	loxF8L	4	loxF8R	3	AATAAAAC/GTTTTATT		7
chr7	2066102	ATAAAGGTCTCGA-AATAAAAC-CACACACTCCAAG	loxF8L	4	loxF8R	3	AATAAAAC/GTTTTATT		7
chr15	89967252	ATAAATTGGTGGG-AATAAAAC-AACACACTTTTAA	loxF8L	3	loxF8R	4	AATAAAAC/GTTTTATT		7
chr2	17542065	GAAAAGCTGGGGA-GTTTTATT-TCTACATATTAAT	loxF8L	4	loxF8L	3	AATAAAAC/GTTTTATT		7
---									0
chr1	44159649	TTAAGAGTGTGTT-TTTTAATT-TCCACAGATTTGT	loxF8R	3	loxF8L	1	AATTAAAA/TTTTAATT		4
chrX	84733195	TTAAGAGTGTGTT-TTTTAATT-TCCACATATTTGT	loxF8R	3	loxF8L	2	AATTAAAA/TTTTAATT		5
chr4	167219769	AGAAATCATTGAA-TTTTAATT-TACTCAAATTTAT	loxF8L	4	loxF8L	3	AATTAAAA/TTTTAATT		7
chr6	51512470	AGAAATGTGTGCA-TTTTAATT-GCCTCTGATTTAA	loxF8L	3	loxF8L	4	AATTAAAA/TTTTAATT		7
chr10	113841834	CTAAATTTGAAGA-AATTAAAA-GCCCCAGCTTTAT	loxF8L	4	loxF8L	3	AATTAAAA/TTTTAATT		7
---									0
chr1	60311594	ACAAATCTGTGGA-AATTAAAG-CACATATTCTTAA	loxF8L	1	loxF8R	3	AATTAAAG/CTTTAATT		4
chr18	22508252	GAAAGAGTGTGTT-CTTTAATT-TCCACATATTTGT	loxF8R	4	loxF8L	2	AATTAAAG/CTTTAATT		6
chr5	126398865	TTAGGAGTGTGTA-CTTTAATT-TCCACATATTTGT	loxF8R	4	loxF8L	2	AATTAAAG/CTTTAATT		6
chrX	145784262	ACAAATATGTGTA-AATTAAAG-AACACATTCCTGG	loxF8L	3	loxF8R	4	AATTAAAG/CTTTAATT		7
chr1	102273538	TTAAGAGCATGTG-CTTTAATT-TCCACATATCTGT	loxF8R	4	loxF8L	3	AATTAAAG/CTTTAATT		7
chr21	23628294	TTAAAACTGTGTA-CTTTAATT-TTCAAATATTTAG	loxF8L	3	loxF8L	4	AATTAAAG/CTTTAATT		7
---									0
chr18	60817110	TTAAGAATGTGTC-ATTTAATT-TCCACATATTTTT	loxF8R	3	loxF8L	2	AATTAAAT/ATTTAATT		5
chr9	93877388	ACAAATATGTGAA-AATTAAAT-AACACAGTCTTAG	loxF8L	3	loxF8R	2	AATTAAAT/ATTTAATT		5
chr3	116333628	ACAAATTTGTGGA-AATTAAAT-AACACACTCTTAA	loxF8L	2	loxF8R	3	AATTAAAT/ATTTAATT		5
chr7	153212209	TTAAGAGTGTGTT-ATTTAATT-TCCACAAATTTGT	loxF8R	3	loxF8L	2	AATTAAAT/ATTTAATT		5
chr6	65224271	ATAAATATGTGAA-AATTAAAT-GACACACTCTTAA	loxF8L	2	loxF8R	3	AATTAAAT/ATTTAATT		5
chr9	13887007	AAAAACTTGTGGA-AATTAAAT-GACACAGTCTTAA	loxF8L	3	loxF8R	3	AATTAAAT/ATTTAATT		6
chr18	44411799	GGAAATCTGGGGA-ATTTAATT-TACTCAGATTTTT	loxF8L	3	loxF8L	3	AATTAAAT/ATTTAATT		6
chr9	75165097	TTAAGAATGTGTA-ATTTAATT-TCCATATATTTGT	loxF8R	3	loxF8L	3	AATTAAAT/ATTTAATT		6
chr8	30024247	ACAAATATGTGAA-AATTAAAT-AACACACTCTTAA	loxF8L	3	loxF8R	3	AATTAAAT/ATTTAATT		6
chr2	128461650	ATAAACAGGTGGA-AATTAAAT-AACACATTCTTAC	loxF8L	3	loxF8R	3	AATTAAAT/ATTTAATT		6
chr16	76630302	TGAGGATTGTGTT-ATTTAATT-TCCACATATTTAT	loxF8R	4	loxF8L	1	AATTAAAT/ATTTAATT		5
chr9	97816121	TTAAGAGTATGTT-ATTTAATT-TCCACATATTTTT	loxF8R	4	loxF8L	2	AATTAAAT/ATTTAATT		6
chr9	83088012	TTAGGAATGTGTT-ATTTAATT-TCCACATATTTGT	loxF8R	4	loxF8L	2	AATTAAAT/ATTTAATT		6
chr9	103075551	ACAAATATGTGGA-AATTAAAT-AACACATTCCTGG	loxF8L	2	loxF8R	4	AATTAAAT/ATTTAATT		6
chr1	68426718	TCAAGAGTGTGCG-ATTTAATT-TCCACATATTTGT	loxF8R	4	loxF8L	2	AATTAAAT/ATTTAATT		6
chr12	30563161	ACAAATGTATGTA-AATTAAAT-AACACACTCTTAG	loxF8L	4	loxF8R	2	AATTAAAT/ATTTAATT		6
chr3	171690607	TTAACAGTGTGTT-ATTTAATT-TCCACAAATTTGT	loxF8R	4	loxF8L	2	AATTAAAT/ATTTAATT		6
chr2	110709053	TTAAGAGTGTGCC-ATTTAATT-TCCACAAATTTCT	loxF8R	4	loxF8L	2	AATTAAAT/ATTTAATT		6
chr6	74718896	TTAAGAGTGTATT-ATTTAATT-TCCACAATTTTAT	loxF8R	4	loxF8L	2	AATTAAAT/ATTTAATT		6
chr21	38232716	TTATGAATGTGTT-ATTTAATT-TCCAAATATTTAT	loxF8R	4	loxF8L	2	AATTAAAT/ATTTAATT		6
chr11	112443372	TTAAGAGTGTGCT-ATTTAATT-TCCACAAGTTTGT	loxF8R	4	loxF8L	3	AATTAAAT/ATTTAATT		7
chr7	130826910	TTAGGAGTGTGTT-ATTTAATT-TCCACGTATTTGT	loxF8R	4	loxF8L	3	AATTAAAT/ATTTAATT		7
chrX	83767766	TTAACAGTGTATG-ATTTAATT-TCCACGTATTTGT	loxF8R	4	loxF8L	3	AATTAAAT/ATTTAATT		7
chr10	106165479	ACAAATATATGGA-AATTAAAT-GACACACTCCTAA	loxF8L	3	loxF8R	4	AATTAAAT/ATTTAATT		7
chr18	22895476	ACAAATATCTGGA-AATTAAAT-AACACAATTCTAC	loxF8L	3	loxF8R	4	AATTAAAT/ATTTAATT		7
chr11	85569484	TTAAGAGTGTATT-ATTTAATT-TCAACATATTTGT	loxF8R	4	loxF8L	3	AATTAAAT/ATTTAATT		7
chr12	71254931	ACAAATATTTGGA-AATTAAAT-AACACACTCTTGA	loxF8L	3	loxF8R	4	AATTAAAT/ATTTAATT		7
chr13	39885843	ACAAATATTTGGA-AATTAAAT-AACATACTCTTAA	loxF8L	3	loxF8R	4	AATTAAAT/ATTTAATT		7
chr11	97828833	TTAGGAGTGTTTG-ATTTAATT-TCCAAATATTTGT	loxF8R	4	loxF8L	3	AATTAAAT/ATTTAATT		7
chr6	77405273	TTAGGAGTGTGTC-ATTTAATT-TCCACATATATGT	loxF8R	4	loxF8L	3	AATTAAAT/ATTTAATT		7
chr1	108417453	ATAAATGGGTAGA-AATTAAAT-AACACACTCTTGA	loxF8L	3	loxF8R	4	AATTAAAT/ATTTAATT		7
chr1	108276891	TCAAGAGTGTGTT-ATTTAATT-TCTACCCATTTAT	loxF8R	4	loxF8L	3	AATTAAAT/ATTTAATT		7
chr14	27875654	TTAATAGTGTGTC-ATTTAATT-TTCAAACATTTAT	loxF8R	4	loxF8L	3	AATTAAAT/ATTTAATT		7
chrX	83200258	ATACATATGCGGA-AATTAAAT-TACACACTATTAA	loxF8L	3	loxF8R	4	AATTAAAT/ATTTAATT		7
chr3	27158865	ATATTTTTGTGTG-ATTTAATT-TTCACAAATATAT	loxF8R	4	loxF8L	3	AATTAAAT/ATTTAATT		7
chr4	108469120	CAAAATATGTGGA-AATTAAAT-AACACAATTCTAA	loxF8L	3	loxF8R	4	AATTAAAT/ATTTAATT		7
chr3	136124088	CAAAATATTTGGA-AATTAAAT-GACACACTCTTAA	loxF8L	4	loxF8R	3	AATTAAAT/ATTTAATT		7
chr12	60604638	TTTAAATTGTGGA-AATTAAAT-AACACACTCTAAG	loxF8L	4	loxF8R	3	AATTAAAT/ATTTAATT		7
chr14	49812665	TTATAACTGTGGT-ATTTAATT-TCCACATACTTAC	loxF8L	4	loxF8L	3	AATTAAAT/ATTTAATT		7
---									0
chr7	98095428	GTAAGAGTGTGTT-GCTTAATT-TCCACATATTTGT	loxF8R	3	loxF8L	2	AATTAAGC/GCTTAATT		5
chr2	161151045	TTAAGAATGTGTT-GCTTAATT-TGCACATATTTGT	loxF8R	3	loxF8L	3	AATTAAGC/GCTTAATT		6
chr11	61939241	ACAAATATGTGGG-AATTAAGC-AACACACTCTTAA	loxF8L	3	loxF8R	3	AATTAAGC/GCTTAATT		6
chr1	107085327	TTAAGAGTGTGTT-GCTTAATT-TCTACAAATTTGT	loxF8R	3	loxF8L	3	AATTAAGC/GCTTAATT		6
chrX	154301104	GTAAGAGTGTGTT-GCTTAATT-TTCACAAATTTGT	loxF8R	3	loxF8L	3	AATTAAGC/GCTTAATT		6
chr3	27894636	ACAAATCTGTGGA-AATTAAGC-AACACACTGTTAA	loxF8L	1	loxF8R	4	AATTAAGC/GCTTAATT		5
chr16	21336920	TTAAGAGTGTTTT-GCTTAATT-TCCACATATTTAT	loxF8R	4	loxF8L	1	AATTAAGC/GCTTAATT		5
chr12	21260808	TTAAGAGTATGTT-GCTTAATT-TCTACAAATTTAT	loxF8R	4	loxF8L	2	AATTAAGC/GCTTAATT		6
chr1	219885605	ATAGATATGTGGA-AATTAAGC-AACACATTCTTGA	loxF8L	2	loxF8R	4	AATTAAGC/GCTTAATT		6
chr6	95969294	GTAAATATGTGGA-AATTAAGC-AACACACTTATAG	loxF8L	2	loxF8R	4	AATTAAGC/GCTTAATT		6
chr11	107090794	ACAAATATGTGAA-AATTAAGC-AACACACTCTTGA	loxF8L	3	loxF8R	4	AATTAAGC/GCTTAATT		7
chr3	14748716	TTAATAATGTGTT-GCTTAATT-TTCACATATTTGT	loxF8R	4	loxF8L	3	AATTAAGC/GCTTAATT		7
chr5	29721691	GTAAAAGTATGTG-GCTTAATT-TCCAAATATTTGT	loxF8R	4	loxF8L	3	AATTAAGC/GCTTAATT		7
chr4	21464458	TCAAGAGTGTGTT-GCTTAATT-TCCACATAATTGT	loxF8R	4	loxF8L	3	AATTAAGC/GCTTAATT		7
chr2	86533947	TTAAGAATGTGTT-GCTTAATT-TCCATACATCTGT	loxF8R	3	loxF8L	4	AATTAAGC/GCTTAATT		7
chr13	60979196	AGAAATATATGGA-AATTAAGC-AACATATTCTTAC	loxF8L	3	loxF8R	4	AATTAAGC/GCTTAATT		7
chr20	11595401	AGAAATGAGTGAA-AATTAAGC-AACACACTCTTAA	loxF8L	4	loxF8R	3	AATTAAGC/GCTTAATT		7
---									0
chr15	26250510	TTAAGAGTGTGTT-GTGTAATT-TCCACAAATTTGT	loxF8R	3	loxF8L	2	AATTACAC/GTGTAATT		5
chr12	98016158	ATAAATATGTGGA-AATTACAC-AACACACTCCTAA	loxF8L	1	loxF8R	4	AATTACAC/GTGTAATT		5
chr10	43244657	ACAAATATGTGGA-AATTACAC-AACATATTCTTAA	loxF8L	2	loxF8R	4	AATTACAC/GTGTAATT		6
chr15	26918269	ACAAATGTGTGTT-GTGTAATT-TCCACATATGTAT	loxF8L	4	loxF8L	2	AATTACAC/GTGTAATT		6
chrX	18753714	TTAAGAGTATGTT-GTGTAATT-TCTACATATTTAT	loxF8R	4	loxF8L	2	AATTACAC/GTGTAATT		6
chr6	97479125	TTAAGTATGTGGT-GTGTAATT-TCTACATATTTTT	loxF8L	4	loxF8L	3	AATTACAC/GTGTAATT		7
chr13	26317652	ACAAAATTGTGGA-AATTACAC-AACACACTCTTTA	loxF8L	3	loxF8R	4	AATTACAC/GTGTAATT		7
chr1	173073690	ACAAATATATGGA-AATTACAC-AACACACTCTAAA	loxF8L	3	loxF8R	4	AATTACAC/GTGTAATT		7
chr11	121738785	TTAAGACTATGTT-GTGTAATT-TCCACAAATGTGT	loxF8R	4	loxF8L	3	AATTACAC/GTGTAATT		7
---									0
chr8	131414092	ATTAATCTGTGCT-CACACCCA-TTCACAGATTTAT	loxF8L	3	loxF8L	1	CACACCCA/TGGGTGTG		4
chr1	158819728	CTCAGCTTATCTG-CACACCCA-TCCACATATACAT	loxF8R	4	loxF8L	3	CACACCCA/TGGGTGTG		7
---									0
chr2	162585883	ATAAATGTGTGAA-CTCATAAA-GCCACAGAATGAT	loxF8L	2	loxF8L	3	CTCATAAA/TTTATGAG		5
chr9	130828900	ATAAATCTCTGGA-TTTATGAG-TGCCCAGAATAAT	loxF8L	1	loxF8L	4	CTCATAAA/TTTATGAG		5
---									0
chr1	117384368	TTAAGAGTGTGTT-GTTTAATA-TCCACATATTTAT	loxF8R	3	loxF8L	1	GTTTAATA/TATTAAAC		4
chr13	20015221	TTAAGAGTGTGTA-GTTTAATA-TCCCCATATTTGT	loxF8R	3	loxF8L	3	GTTTAATA/TATTAAAC		6
chr3	121588918	ACAAATATGTGGA-TATTAAAC-AACACATTCCTAA	loxF8L	2	loxF8R	4	GTTTAATA/TATTAAAC		6
chr6	37421773	TTAAGAGTATGTT-GTTTAATA-TCCACAAATTTGT	loxF8R	4	loxF8L	2	GTTTAATA/TATTAAAC		6
chr5	84456236	AAAAATATCTGGA-TATTAAAC-CACATATTCCTAA	loxF8L	3	loxF8R	4	GTTTAATA/TATTAAAC		7
chr5	122678753	ACACATATGTGGA-TATTAAAC-AACACATTCCTAA	loxF8L	3	loxF8R	4	GTTTAATA/TATTAAAC		7
chr12	59794458	TTAGAAGTGTGTG-GTTTAATA-TCCAAATATTTAG	loxF8R	4	loxF8L	3	GTTTAATA/TATTAAAC		7
chr5	111105757	GAAAGATTTTGTT-TATTAAAC-AACAAAATCTTAC	loxF8R	4	loxF8R	3	GTTTAATA/TATTAAAC		7
chr10	79427546	GCAAATATGTGGA-TATTAAAC-AACACACTCCTAA	loxF8L	3	loxF8R	4	GTTTAATA/TATTAAAC		7
chr2	19208149	TAAAGTCTGTGCA-GTTTAATA-TCACCAGATTTAA	loxF8L	4	loxF8L	3	GTTTAATA/TATTAAAC		7
---									0
chr5	118438609	ATATATCTATAGA-TATAGATA-TCCACAGATATAT	loxF8L	3	loxF8L	1	TATAGATA/TATCTATA	HG2L	4
chr5	118438581	ATATATCTATAGA-TATAGATA-TCCACAGATATAT	loxF8L	3	loxF8L	1	TATAGATA/TATCTATA	HG2L	4
chr5	118438637	ATATATCTATAGA-TATAGATA-TCCACAGATATAT	loxF8L	3	loxF8L	1	TATAGATA/TATCTATA	HG2L	4
chr5	118438665	ATATATCTATAGA-TATAGATA-TCCACAGATATAT	loxF8L	3	loxF8L	1	TATAGATA/TATCTATA	HG2L	4
chr1	43911588	ATATATCTGTAGC-TATAGATA-TCTACAGATATAT	loxF8L	3	loxF8L	2	TATAGATA/TATCTATA		5
chr1	43911616	ATATATCTATAGA-TATCTATA-TCTATAGATATAT	loxF8L	3	loxF8L	3	TATAGATA/TATCTATA		6
chr5	118438553	ATATATATCTAGA-TATAGATA-TCCACAGATATAT	loxF8L	4	loxF8L	1	TATAGATA/TATCTATA		5
chr4	67468058	ATATATCTATAGA-TATAGATA-TCTTTAGATTTTT	loxF8L	3	loxF8L	4	TATAGATA/TATCTATA		7
chr1	43911560	ACATATCTGTAGC-TATAGATA-TCTATAGATATAT	loxF8L	4	loxF8L	3	TATAGATA/TATCTATA		7
chr8	32364146	ATATATGTGTGCA-TATAGATA-TCTACAGATGACT	loxF8L	3	loxF8L	4	TATAGATA/TATCTATA		7
chr6	126857379	ATAAAAGTGTGTA-TATAGATA-TATACACATATAT	loxF8L	3	loxF8L	4	TATAGATA/TATCTATA		7
chr8	136992129	ATACATATGTAGA-TATCTATA-TCCATATATACAT	loxF8L	3	loxF8L	4	TATAGATA/TATCTATA		7
chr8	136991877	ATACATATGTAGA-TATCTATA-TCCATATATACAT	loxF8L	3	loxF8L	4	TATAGATA/TATCTATA		7
chr8	136991961	ATACATATGTAGA-TATCTATA-TCCATATATACAT	loxF8L	3	loxF8L	4	TATAGATA/TATCTATA		7
chr8	136991989	ATACATATGTAGA-TATCTATA-TCCATATATACAT	loxF8L	3	loxF8L	4	TATAGATA/TATCTATA		7
chr8	136991933	ATACATATGTAGA-TATCTATA-TCCATATATACAT	loxF8L	3	loxF8L	4	TATAGATA/TATCTATA		7
chr8	136991905	ATACATATGTAGA-TATCTATA-TCCATATATACAT	loxF8L	3	loxF8L	4	TATAGATA/TATCTATA		7
chr8	136992017	ATACATATGTAGA-TATCTATA-TCCATATATACAT	loxF8L	3	loxF8L	4	TATAGATA/TATCTATA		7
chr8	136992101	ATACATATGTAGA-TATCTATA-TCCATATATACAT	loxF8L	3	loxF8L	4	TATAGATA/TATCTATA		7
chr8	136992045	ATACATATGTAGA-TATCTATA-TCCATATATACAT	loxF8L	3	loxF8L	4	TATAGATA/TATCTATA		7
chr8	136992073	ATACATATGTAGA-TATCTATA-TCCATATATACAT	loxF8L	3	loxF8L	4	TATAGATA/TATCTATA		7
chr1	43911504	ATACATCTATAGA-TATAGATA-TCTATAGACATAT	loxF8L	3	loxF8L	4	TATAGATA/TATCTATA		7
chr13	19489641	ATAGATATGTGTA-TATCTATA-TACACAAATACAT	loxF8L	3	loxF8L	4	TATAGATA/TATCTATA		7
chrX	107781751	ATAGATCTATAGA-TATCTATA-TATATAGATCTAT	loxF8L	3	loxF8L	4	TATAGATA/TATCTATA		7
chr1	72216406	ATATATATATGTA-TATCTATA-TACACACATATAT	loxF8L	4	loxF8L	3	TATAGATA/TATCTATA		7
chr5	118438693	ATATATCTATAGA-TATAGATA-TCTGTAGATATAT	loxF8L	3	loxF8L	4	TATAGATA/TATCTATA		7
chr4	20472409	ATATATCTATATA-TATAGATA-TCTATAGATATAT	loxF8L	4	loxF8L	3	TATAGATA/TATCTATA		7
chr5	55582128	ATCCATCTATAGA-TATAGATA-TCTATAGATATAT	loxF8L	4	loxF8L	3	TATAGATA/TATCTATA		7
chr1	43911644	ATATATCTGTAGC-TATAGATA-TCTATAGATATAG	loxF8L	3	loxF8L	4	TATAGATA/TATCTATA		7
chr1	193564111	ATATATTTGCGTA-TATCTATA-TCTACACATATAT	loxF8L	4	loxF8L	3	TATAGATA/TATCTATA		7
chr11	49512267	ATATATGTGTGTA-TATCTATA-CACACACATATAT	loxF8L	3	loxF8L	4	TATAGATA/TATCTATA		7
chrX	34627676	ATATATGTGTGTA-TATCTATA-TCTATAGATGTAG	loxF8L	3	loxF8L	4	TATAGATA/TATCTATA		7
chr1	189812026	CTAAGTGTGTATA-TATAGATA-CACACATACTTAA	loxF8R	4	loxF8R	3	TATAGATA/TATCTATA		7
---									0
chr6	100272064	TCAAATTTGTGGA-TTTTTTTT-TCCATACATTTAT	loxF8L	3	loxF8L	2	AAAAAAAA/TTTTTTTT		5
chr22	38628928	AGAAATGCTTGGA-AAAAAAAA-TTCACAGTATTAT	loxF8L	4	loxF8L	3	AAAAAAAA/TTTTTTTT		7
chrX	6362101	ATAAATCTTGGGG-AAAAAAAA-AACACCATTTTAT	loxF8L	3	loxF8R	4	AAAAAAAA/TTTTTTTT		7
chr8	134704885	ATAAACCTTTAAA-AAAAAAAA-CAAAAAAACTTAG	loxF8L	4	loxF8R	3	AAAAAAAA/TTTTTTTT		7
chr11	93438207	ATAATTTTTTGGA-AAAAAAAA-GCTATAGCTTTAT	loxF8L	3	loxF8L	4	AAAAAAAA/TTTTTTTT		7
chr8	9564363	ATAAATATGTTAA-AAAAAAAA-ATCTCAAGCTTAG	loxF8L	3	loxF8R	4	AAAAAAAA/TTTTTTTT		7
chr1	246393180	CTGAGACTATGTT-AAAAAAAA-TACACAGAACTAT	loxF8R	4	loxF8L	3	AAAAAAAA/TTTTTTTT		7
chr17	6620397	ATTTATCTGAGGA-AAAAAAAA-TACATATATATAT	loxF8L	3	loxF8L	4	AAAAAAAA/TTTTTTTT		7
chrY	3515732	TGAAATGTGTGGA-TTTTTTTT-TCAACAAATACAT	loxF8L	3	loxF8L	4	AAAAAAAA/TTTTTTTT		7
chr15	36635369	ATTTATATGTGGA-TTTTTTTT-CAACTAAACTTAG	loxF8L	3	loxF8R	4	AAAAAAAA/TTTTTTTT		7
---									0
chr2	142366620	CTAAATCTGTTGT-AAATTTTT-TCCTCAGTTTTAA	loxF8L	3	loxF8L	3	AAAAATTT/AAATTTTT		6
chr11	118512109	AAAAATCAGTTAA-AAATTTTT-TTCACAGCTTTAT	loxF8L	4	loxF8L	2	AAAAATTT/AAATTTTT		6
chr7	22933854	TTAATATTCTTTG-AAATTTTT-GACACAATGTTAG	loxF8R	4	loxF8R	2	AAAAATTT/AAATTTTT		6
chr4	16355536	ATAAGGCTGTGAG-AAATTTTT-TCAAGTGATTTAT	loxF8L	4	loxF8L	3	AAAAATTT/AAATTTTT		7
---									0
chr3	3834003	ATAAGAGTTTGTG-TCTGTTTT-TCCACAGTTTCAG	loxF8R	3	loxF8L	3	AAAACAGA/TCTGTTTT		6
chr21	27319736	CTAAGAACTTGTG-TCTGTTTT-CCCACAATTTCAG	loxF8R	3	loxF8R	3	AAAACAGA/TCTGTTTT		6
chr4	114748104	CTAAAACTGTGGA-AAAACAGA-CACAAGCTCTTAT	loxF8L	2	loxF8R	4	AAAACAGA/TCTGTTTT		6
chr5	110208288	ATAAGAACTTGTG-TCTGTTTT-TCCACAGTTTCAG	loxF8R	4	loxF8L	3	AAAACAGA/TCTGTTTT		7
chr6	51052669	CTGAAATTGTGGA-AAAACAGA-CACAAATTCTTAT	loxF8L	4	loxF8R	3	AAAACAGA/TCTGTTTT		7
chr12	81941552	ATAAGAGCATGTG-TCTGTTTT-CCCACAATTTCAG	loxF8R	4	loxF8R	3	AAAACAGA/TCTGTTTT		7
chr11	59276729	CTAAAATTGTGGA-AAAACAGA-CACATGCTCTTAT	loxF8L	3	loxF8R	4	AAAACAGA/TCTGTTTT		7
chr2	18878272	CTGAAATTGTGGA-AAAACAGA-CACACGCTCTTAT	loxF8L	4	loxF8R	3	AAAACAGA/TCTGTTTT		7
chrX	122610000	CTGAAATTGTGGA-AAAACAGA-CACACGCTCTTAT	loxF8L	4	loxF8R	3	AAAACAGA/TCTGTTTT		7
chr8	81242550	ATAAGAGCTTGTG-TCTGTTTT-CCCACAATTTCAG	loxF8R	4	loxF8R	3	AAAACAGA/TCTGTTTT		7
chr1	204235525	CTGAAATTGTGTA-AAAACAGA-CACAAGCTCTTAT	loxF8R	3	loxF8R	4	AAAACAGA/TCTGTTTT		7
chrY	21298597	ATGAAATTGTGGA-AAAACAGA-CACAAGCTCTTAT	loxF8L	3	loxF8R	4	AAAACAGA/TCTGTTTT		7
chr1	105753791	CTAAAATTGTGGA-AAAACAGA-CACAAGCTCTTAT	loxF8L	3	loxF8R	4	AAAACAGA/TCTGTTTT		7
chr6	102871503	CTAAAATTGTGGA-AAAACAGA-CACAAGCTCTTAT	loxF8L	3	loxF8R	4	AAAACAGA/TCTGTTTT		7
chrX	75909283	CTAAAATTGTGGA-AAAACAGA-CACAAGCTCTTAT	loxF8L	3	loxF8R	4	AAAACAGA/TCTGTTTT		7
chr12	79499486	ATAAGAGCTTGTG-TCTGTTTT-TCCACAGTTTCAG	loxF8R	4	loxF8L	3	AAAACAGA/TCTGTTTT		7
chr13	69504973	ATAAGAGCTTGTG-TCTGTTTT-TCCACAGTTTCAG	loxF8R	4	loxF8L	3	AAAACAGA/TCTGTTTT		7
chr1	100568606	CTGAAACTGTGGA-AAAACAGA-CACAAGCTCTTAT	loxF8L	3	loxF8R	4	AAAACAGA/TCTGTTTT		7
chr6	121637428	ATAAGAGCTTGTG-TCTGTTTT-TCCACAGTTTCAG	loxF8R	4	loxF8L	3	AAAACAGA/TCTGTTTT		7
chr12	83720350	CAGAAATTGTGGG-AAAACAGA-CACAAACTCTTAT	loxF8R	4	loxF8R	3	AAAACAGA/TCTGTTTT		7
chr4	107730431	ATAAGAGTTTGTG-TCTGTTTT-TCCACAATTATAG	loxF8R	3	loxF8L	4	AAAACAGA/TCTGTTTT		7
chr14	39894115	CTGAAATTGTGGA-AAAACAGA-CACAAACTCTTAT	loxF8L	4	loxF8R	3	AAAACAGA/TCTGTTTT		7
chr21	15577396	CTGAAATTGTGGA-AAAACAGA-CACAAACTCTTAT	loxF8L	4	loxF8R	3	AAAACAGA/TCTGTTTT		7
chr12	14299027	ATAAGAGTTTGTG-TCTGTTTT-TGCACAATTTCAG	loxF8R	3	loxF8R	4	AAAACAGA/TCTGTTTT		7
chr19	22024478	ATAAGAGTTTGTG-TCTGTTTT-TGCACAATTTCAG	loxF8R	3	loxF8R	4	AAAACAGA/TCTGTTTT		7
chr12	84402619	CTGAAATTGTGGA-AAAACAGA-CACAAGATCTTAT	loxF8L	4	loxF8R	3	AAAACAGA/TCTGTTTT		7
chr3	174885246	ATAAGATCTTGTG-TCTGTTTT-TCCACAATTTCAG	loxF8R	3	loxF8L	4	AAAACAGA/TCTGTTTT		7
chr3	118363580	CTAAGAGCTTGTG-TCTGTTTT-TCCACAATTTCAG	loxF8R	3	loxF8L	4	AAAACAGA/TCTGTTTT		7
chrX	69870812	GTAAGAGCTTGTG-TCTGTTTT-TCCACAGTTTCAG	loxF8R	4	loxF8L	3	AAAACAGA/TCTGTTTT		7
---									0
chr5	154273825	TTAAAGCAGTGGA-ACACTTTT-CACATAATCTTAT	loxF8L	3	loxF8R	2	AAAAGTGT/ACACTTTT		5
chr1	180102527	CTATGATTTTGTT-ACACTTTT-CACCCATTATTGG	loxF8R	3	loxF8R	4	AAAAGTGT/ACACTTTT		7
---									0
chr12	62318076	ATTAATATGTGGA-AAAATAAG-CACACACTGTCAG	loxF8L	2	loxF8R	3	AAAATAAG/CTTATTTT		5
chr12	81138221	AAAAATATGAGGA-CTTATTTT-TCTGCAAATTAAT	loxF8L	3	loxF8L	4	AAAATAAG/CTTATTTT		7
chr3	108071284	TTAAAACTGTGGC-CTTATTTT-TACATGTATTTAT	loxF8L	3	loxF8L	4	AAAATAAG/CTTATTTT		7
chr17	58154549	CCAAGATTATCTG-CTTATTTT-TCTTCACATTTAC	loxF8R	3	loxF8L	4	AAAATAAG/CTTATTTT		7
---									0
chr2	178145023	CAAAGATTTTGAG-TGAGGTTT-ACCATAGATTTTT	loxF8R	3	loxF8L	3	AAACCTCA/TGAGGTTT		6
chr7	115653227	TTTGGATTGTGTT-TGAGGTTT-TCTCCAGATTTAT	loxF8R	4	loxF8L	2	AAACCTCA/TGAGGTTT		6
---									0
chr2	182071648	ATAAATCATTTGA-AATTCTTT-TGCACAGATTTGT	loxF8L	3	loxF8L	2	AAAGAATT/AATTCTTT		5
chr7	127437385	ATACCTCTGGGGA-AATTCTTT-TCTGCATAGTTAT	loxF8L	3	loxF8L	4	AAAGAATT/AATTCTTT		7
---									0
chr2	84187684	ATAAATATTTGTA-AAAGATAA-CACACTATGTTAG	loxF8L	3	loxF8R	2	AAAGATAA/TTATCTTT		5
chr2	103032336	ATAATTTTGTTTA-TTATCTTT-TCCCCAGCTTTTT	loxF8L	4	loxF8L	3	AAAGATAA/TTATCTTT		7
chr4	82025124	ATATATTTGTCCA-TTATCTTT-TCAACAGATCTTT	loxF8L	4	loxF8L	3	AAAGATAA/TTATCTTT		7
---									0
chr14	89844369	CTAAAATTGAATG-AAATAATT-CATACAATTTTAC	loxF8R	3	loxF8R	3	AAATAATT/AATTATTT		6
chr9	28860097	AGAAATATGTGGA-AAATAATT-AAGAAAATCTTAC	loxF8L	2	loxF8R	4	AAATAATT/AATTATTT		6
chr11	39624368	TTTAATCAGTTGA-AAATAATT-TCCACATTTTTGT	loxF8L	4	loxF8L	3	AAATAATT/AATTATTT		7
chr12	96525232	CTTTCATTGTGTG-AATTATTT-TTCACAGTCTTTG	loxF8R	3	loxF8R	4	AAATAATT/AATTATTT		7
---									0
chr13	67446048	ATAACTTTGTGGA-ACATATTT-TTGACTGATTTAT	loxF8L	2	loxF8L	3	AAATATGT/ACATATTT		5
chr5	173060823	AAACAGCTGTAGA-AAATATGT-TCTACATATTTTT	loxF8L	4	loxF8L	3	AAATATGT/ACATATTT		7
chr11	15483204	AAAAATTCTTGGA-ACATATTT-TGCATAGATTTAG	loxF8L	4	loxF8L	3	AAATATGT/ACATATTT		7
chr4	158737942	ATAAATCTATCTA-AAATATGT-TCAATATTTTTAT	loxF8L	3	loxF8L	4	AAATATGT/ACATATTT		7
---									0
chr13	67806383	ATATGCTTGTGTG-TGTATGTT-CACACATATTTAT	loxF8R	3	loxF8L	3	AACATACA/TGTATGTT		6
chr5	118544370	ATAAATATGTAGA-TGTATGTT-TCTATATATATAT	loxF8L	2	loxF8L	4	AACATACA/TGTATGTT		6
chr2	8987794	CCAATTTTGTTTG-AACATACA-CACACACTCTAAT	loxF8R	4	loxF8R	3	AACATACA/TGTATGTT		7
---									0
chr10	49590345	TTAAGAGTGTGTT-GTTTAGTT-TACACATATTTAT	loxF8R	3	loxF8L	2	AACTAAAC/GTTTAGTT	HG8	5
chr9	135831201	ACAAATACGTGGA-AACTAAAC-AACACATTCTTAA	loxF8L	3	loxF8R	3	AACTAAAC/GTTTAGTT		6
chr1	111302514	TTAAGAGTGTGTT-GTTTAGTT-TCCACAAATTGGT	loxF8R	3	loxF8L	3	AACTAAAC/GTTTAGTT		6
chr3	165673739	TCAAGAGTGTGTT-GTTTAGTT-TCCACATATTTGT	loxF8R	4	loxF8L	2	AACTAAAC/GTTTAGTT		6
chrX	27566989	TCAAGAGTGTGTT-GTTTAGTT-TCCACATATTTGT	loxF8R	4	loxF8L	2	AACTAAAC/GTTTAGTT		6
chrX	154866593	ACAAATATGTGGA-AACTAAAC-AACACATTCTTGA	loxF8L	2	loxF8R	4	AACTAAAC/GTTTAGTT	HG9	6
chr16	59893671	TCAAGAGTGTGTT-GTTTAGTT-TCCACAAATTTGT	loxF8R	4	loxF8L	2	AACTAAAC/GTTTAGTT		6
chr10	92401082	ACAAATATTTGGA-AACTAAAC-AACACAGGTTTTT	loxF8L	3	loxF8L	4	AACTAAAC/GTTTAGTT		7
chr21	44383728	ACAAAGTTGTGGA-AACTAAAC-GACACTACCTTAC	loxF8L	3	loxF8R	4	AACTAAAC/GTTTAGTT		7
chr13	107153030	TCAAGAGTGTGTT-GTTTAGTT-TCCATATATTTGT	loxF8R	4	loxF8L	3	AACTAAAC/GTTTAGTT		7
chrX	114502800	ACAAATATATGGA-AACTAAAC-AACACACTCTTGA	loxF8L	3	loxF8R	4	AACTAAAC/GTTTAGTT		7
chr9	91050854	ACAAATATGTAGA-AACTAAAC-AACACAATATTGA	loxF8L	3	loxF8R	4	AACTAAAC/GTTTAGTT		7
chrX	127041759	ATACATGTGTGCA-AACTAAAC-AACACATTCCTAA	loxF8L	3	loxF8R	4	AACTAAAC/GTTTAGTT		7
---									0
chr6	120084236	AAAAATATGAGGA-AAGTAAGT-CTCACAAGCATAG	loxF8L	3	loxF8R	3	AAGTAAGT/ACTTACTT		6
chr2	31034862	TTAGGAGTGTGTC-ACTTACTT-TCCACATATTTGT	loxF8R	4	loxF8L	2	AAGTAAGT/ACTTACTT		6
---									0
chr12	114453677	ATAAATGTGTAGA-AATAAAAT-CAGACAACCTAAG	loxF8L	2	loxF8R	3	AATAAAAT/ATTTTATT		5
chr2	34929593	CTTAGGTTGTCTG-ATTTTATT-TCTACACCTTTAT	loxF8R	3	loxF8L	3	AATAAAAT/ATTTTATT		6
chr11	49017250	AAAAAATTGTATG-AATAAAAT-CACAAAAGCCTAG	loxF8R	4	loxF8R	3	AATAAAAT/ATTTTATT		7
chr11	89818694	CTAGGCTTTTGTG-ATTTTATT-CATACAATTTTTT	loxF8R	3	loxF8R	4	AATAAAAT/ATTTTATT		7
chr11	90025862	AAAAAATTGTATG-AATAAAAT-CACAAAAGCCTAG	loxF8R	4	loxF8R	3	AATAAAAT/ATTTTATT		7
chr12	107738157	CAAAATCTGTGGT-ATTTTATT-ATCACAACCTGAG	loxF8L	3	loxF8R	4	AATAAAAT/ATTTTATT		7
chr5	8350662	CTCAGTCTGTGGA-ATTTTATT-CTGGCAATCCTAG	loxF8L	3	loxF8R	4	AATAAAAT/ATTTTATT		7
---									0
chr1	73784148	CTAAGACTGCCTG-AATACAAA-CACAGAATATTAG	loxF8R	3	loxF8R	2	AATACAAA/TTTGTATT		5
chr2	192225383	CCAAGAGTGTTTG-AATACAAA-TCCGCATTTTTAT	loxF8R	3	loxF8L	3	AATACAAA/TTTGTATT		6
chr14	83719715	ATAAATTTGAGGG-AATACAAA-CAATCAAACTTAG	loxF8L	3	loxF8R	3	AATACAAA/TTTGTATT		6
chr5	157074110	GTAAAGCTAAGGA-TTTGTATT-TCCAGAAATTTTT	loxF8L	4	loxF8L	3	AATACAAA/TTTGTATT		7
chr13	22459154	ACAAATCTGTCTA-AATACAAA-TACACAAATCTGT	loxF8L	3	loxF8L	4	AATACAAA/TTTGTATT		7
---									0
chr20	22935066	TTAAGATTGTATT-GTTTGATT-TCCACAAATTAAT	loxF8R	3	loxF8L	2	AATCAAAC/GTTTGATT		5
chrX	67848723	ACAAATATGTGAA-AATCAAAC-AACACAGTCTTAA	loxF8L	3	loxF8R	3	AATCAAAC/GTTTGATT		6
chr8	95279581	TTAAGAGTGTGTT-GTTTGATT-TCCAAAAATTTGT	loxF8R	3	loxF8L	3	AATCAAAC/GTTTGATT		6
chr3	135424905	ACAAATATGTGGA-AATCAAAC-AACACAGTCCTAA	loxF8L	2	loxF8R	4	AATCAAAC/GTTTGATT		6
chr3	157995757	TTAAGAGTCTGTT-GTTTGATT-TCCACATATTTGT	loxF8R	4	loxF8L	2	AATCAAAC/GTTTGATT		6
chr10	113863326	ACAAATTTGTGGA-AATCAAAC-AGCACACTCTTAA	loxF8L	2	loxF8R	4	AATCAAAC/GTTTGATT		6
chr11	86883842	TTAGGAGTGTGTT-GTTTGATT-TCTACATATTTAT	loxF8R	4	loxF8L	2	AATCAAAC/GTTTGATT		6
chr18	78843429	TTAAGAGTATGTT-GTTTGATT-TTCACAAATTTTT	loxF8R	4	loxF8L	3	AATCAAAC/GTTTGATT		7
chr4	139666968	CTCACGTTTTGTG-GTTTGATT-CACACAATCTGTT	loxF8R	4	loxF8R	3	AATCAAAC/GTTTGATT		7
chr15	73963846	CTAAAAGTGTGTT-GTTTGATT-TCCAAACATTTGG	loxF8R	3	loxF8L	4	AATCAAAC/GTTTGATT		7
---									0
chr18	36225803	TTAAGAGTGTGTT-GTTTCATT-TCCACATATTTGT	loxF8R	3	loxF8L	2	AATGAAAC/GTTTCATT		5
chr19	44022644	ACAAGTATGTGGA-AATGAAAC-AACACATTCTTAA	loxF8L	3	loxF8R	3	AATGAAAC/GTTTCATT		6
chr4	80826919	GCAACTCTGTGGA-AATGAAAC-AACACATTCTTAA	loxF8L	3	loxF8R	3	AATGAAAC/GTTTCATT		6
chrX	97490673	TAAAGAGTGTGTT-GTTTCATT-TCCACATATTTGT	loxF8R	4	loxF8L	2	AATGAAAC/GTTTCATT		6
chr3	82869094	ACAAATATGTGAA-AATGAAAC-AACACACACTTAA	loxF8L	3	loxF8R	4	AATGAAAC/GTTTCATT		7
chr10	32242115	TCAAGAGTGTGTT-GTTTCATT-CCCACATATTTGT	loxF8R	4	loxF8L	3	AATGAAAC/GTTTCATT		7
chr11	2505245	TTAAGAGTATGTT-GTTTCATT-TCCATACATTTGT	loxF8R	4	loxF8L	3	AATGAAAC/GTTTCATT		7
---									0
chr17	82045792	CTAAGAGTGCGTT-GTTACATT-TCCACAAATTTGT	loxF8R	3	loxF8L	2	AATGTAAC/GTTACATT		5
chr5	161720803	ATAAGAGTGTGTT-GTTACATT-TCCACAATTTTGT	loxF8R	3	loxF8L	3	AATGTAAC/GTTACATT		6
chr11	100202415	TTATGATTATGTG-GTTACATT-TACACTATATGAG	loxF8R	3	loxF8R	4	AATGTAAC/GTTACATT		7
---									0
chr7	86540611	TTAAATATTTGGA-AATTAAGT-CACATAATTTTAA	loxF8L	3	loxF8R	3	AATTAAGT/ACTTAATT		6
chr14	58932908	CTAGGAGCGTGTT-ACTTAATT-TCCACACATTTGT	loxF8R	4	loxF8L	2	AATTAAGT/ACTTAATT		6
---									0
chr12	41753083	GTAAGAGTGTGTT-GATTAATT-TTCATAAATTTAT	loxF8R	3	loxF8L	3	AATTAATC/GATTAATT		6
chr8	42781064	TTAAGAGTGTGTT-GATTAATT-TCCGCATATTCAT	loxF8R	3	loxF8L	3	AATTAATC/GATTAATT		6
chr15	36148996	AAAAATTTGTGGA-AATTAATC-AACACACCCTTAA	loxF8L	2	loxF8R	4	AATTAATC/GATTAATT		6
chr4	89592968	TTAGGAGTGTGTT-GATTAATT-TCCACATATCTGT	loxF8R	4	loxF8L	3	AATTAATC/GATTAATT		7
---									0
chr14	59047792	TTAAGAGTGTGTT-AATTAATT-TCCACATATTTTT	loxF8R	3	loxF8L	2	AATTAATT/AATTAATT		5
chr1	236324599	ATAAATAGGTGGA-AATTAATT-AACACAGTCTTAA	loxF8L	2	loxF8R	3	AATTAATT/AATTAATT		5
chr8	127966659	CAATTTTTGTGTG-AATTAATT-TCAACAGACTTAA	loxF8R	4	loxF8L	3	AATTAATT/AATTAATT		7
---									0
chr5	125706394	ACAAATATGTGGA-AATTATAC-AACCCATTCTTAG	loxF8L	2	loxF8R	3	AATTATAC/GTATAATT		5
chrX	31672165	TTAAGAGTGTGTT-GTATAATT-TTCTCATATTTAT	loxF8R	3	loxF8L	3	AATTATAC/GTATAATT		6
chr7	157126747	TTAGGAGTGTGTT-GTATAATT-TCCACATATTTGT	loxF8R	4	loxF8L	2	AATTATAC/GTATAATT		6
chr3	56489871	AGAAGTCTCTGGC-GTATAATT-CACAGAATCTTAT	loxF8L	4	loxF8R	2	AATTATAC/GTATAATT		6
chr7	45447673	AAAAATATTTAGA-AATTATAC-CACACACTCTGAA	loxF8L	4	loxF8R	3	AATTATAC/GTATAATT		7
---									0
chr14	101644518	AAAAATTTGTGGA-AATTGAAC-AACACACTCTTAA	loxF8L	2	loxF8R	3	AATTGAAC/GTTCAATT		5
chrX	35873621	TTAAGAGTGTGTT-GTTCAATT-TCCGCATATTTGT	loxF8R	3	loxF8L	3	AATTGAAC/GTTCAATT		6
chr8	40653114	AAAAATAAGTAGA-AATTGAAC-CACACACTCTTAA	loxF8L	4	loxF8R	2	AATTGAAC/GTTCAATT		6
chr7	123884297	ACAAATATGTGAA-AATTGAAC-AACACACTCCTAA	loxF8L	3	loxF8R	4	AATTGAAC/GTTCAATT		7
chr1	68832402	ACAAATTTGTTGA-AATTGAAC-ATCACACTCTTAA	loxF8L	3	loxF8R	4	AATTGAAC/GTTCAATT		7
---									0
chr3	59845542	TTAAGATTGTGTT-ATTCAATT-TTCACAAATTTTT	loxF8R	2	loxF8L	3	AATTGAAT/ATTCAATT		5
chrX	110326378	TTAGGAGTGTGTT-ATTCAATT-TCCACATATTTGT	loxF8R	4	loxF8L	2	AATTGAAT/ATTCAATT		6
chr4	22254605	ATAAATATGTGAA-AATTGAAT-AATACAGTCTTAA	loxF8L	2	loxF8R	4	AATTGAAT/ATTCAATT		6
chr10	51255169	AATAATTTGTGGA-ATTCAATT-TCTACATATGTTT	loxF8L	3	loxF8L	4	AATTGAAT/ATTCAATT		7
chr4	104049337	ATAAATATGTTGC-ATTCAATT-TTATCATATTTAT	loxF8L	3	loxF8L	4	AATTGAAT/ATTCAATT		7
---									0
chr5	84649996	TTAAGATTCTGTG-AATTTAAA-TCCACACAGTAAT	loxF8R	2	loxF8L	3	AATTTAAA/TTTAAATT		5
chr3	14220425	TTAAGAGTGTGTT-TTTAAATT-TCCACATACTTGT	loxF8R	3	loxF8L	3	AATTTAAA/TTTAAATT		6
chr8	69711899	CTAATATTATGAG-TTTAAATT-TGCACATATATAT	loxF8R	3	loxF8L	3	AATTTAAA/TTTAAATT		6
chr13	42436876	TTAAGGTGGTGTT-TTTAAATT-TCCACTTATTTGT	loxF8R	4	loxF8L	3	AATTTAAA/TTTAAATT		7
chr11	57041288	ACGAATATGTGGA-AATTTAAA-AACACACTCCTAA	loxF8L	3	loxF8R	4	AATTTAAA/TTTAAATT		7
chr2	46777545	ATAAATGAATGGA-TTTAAATT-TCCACATGTTGCT	loxF8L	3	loxF8L	4	AATTTAAA/TTTAAATT		7
chr9	97867797	TTAAGAATGAGTT-TTTAAATT-TCTATAGATTCAT	loxF8R	4	loxF8L	3	AATTTAAA/TTTAAATT		7
---									0
chr12	60180283	CTACGGTTGTGTA-ACAAATTA-TCATCAGATTTAG	loxF8R	3	loxF8L	3	ACAAATTA/TAATTTGT		6
chr10	11434104	CTAAGTTTGGGGG-TAATTTGT-CACACAGCCATAG	loxF8R	3	loxF8R	3	ACAAATTA/TAATTTGT	HG1R	6
chr1	151245902	CTATTATTGTGTA-ACAAATTA-CCCCCAAACTTAG	loxF8R	3	loxF8R	3	ACAAATTA/TAATTTGT	HG2R	6
chr7	95687255	TTATGCTTTTGTG-TAATTTGT-CCCACAGATATAT	loxF8R	4	loxF8L	2	ACAAATTA/TAATTTGT		6
chr2	80566133	ATATTTCTGTGTA-ACAAATTA-CCCGCAAATTTAA	loxF8L	3	loxF8L	4	ACAAATTA/TAATTTGT		7
chr3	134591944	CTACGGCTGTGTA-ACAAATTA-CCCCCAGATTTAG	loxF8R	4	loxF8L	3	ACAAATTA/TAATTTGT		7
chr22	50596205	CTAAATTTGAGGA-TAATTTGT-TACACAGTAATAG	loxF8L	3	loxF8R	4	ACAAATTA/TAATTTGT		7
chr12	128772604	CTAAATTTGGGAG-TAATTTGT-TACACAATAATAG	loxF8R	4	loxF8R	3	ACAAATTA/TAATTTGT		7
chr1	160296685	CTAAATTTGGGGA-TAATTTGT-TACACAGAAATAG	loxF8L	3	loxF8L	4	ACAAATTA/TAATTTGT		7
chr5	58869402	CTAATTTTGTGGA-TAATTTGT-TACACAGAAATAG	loxF8L	3	loxF8L	4	ACAAATTA/TAATTTGT		7
chr16	22953577	CTCATATTGTTTG-TAATTTGT-TCCCAATATTTAA	loxF8R	3	loxF8L	4	ACAAATTA/TAATTTGT		7
---									0
chr5	13471175	AAACATCTGTGTA-GTAATTGT-CACTTAATCTTAG	loxF8L	3	loxF8R	2	ACAATTAC/GTAATTGT		5
chr3	79877872	ATATATATATGGA-ACAATTAC-AACAAAATGTTAA	loxF8L	3	loxF8R	4	ACAATTAC/GTAATTGT		7
---									0
chr21	21214825	ATATATATGTGTA-TATATGGT-TGAACAGAATTAT	loxF8L	3	loxF8L	3	ACCATATA/TATATGGT		6
chr2	205027855	CAAAGATTAGTTG-ACCATATA-TGCACAGGTTTAT	loxF8R	4	loxF8L	2	ACCATATA/TATATGGT		6
chr18	36223381	CAAAGATCATGTA-ACCATATA-TGCATGGATTTAT	loxF8R	4	loxF8L	3	ACCATATA/TATATGGT		7
chr1	170957462	CAAAGATTACTTG-ACCATATA-TTAATAGATTTAT	loxF8R	4	loxF8L	3	ACCATATA/TATATGGT		7
chrX	109511978	ATAAATCTTCACA-TATATGGT-CAAAGAATCTTCG	loxF8L	4	loxF8R	3	ACCATATA/TATATGGT		7
chr10	64660987	CGAAGATTATTTG-ACCATATA-TGCATGGATCTAT	loxF8R	3	loxF8L	4	ACCATATA/TATATGGT		7
---									0
chrX	93862135	ATAAATCTGTATT-TTTAAAGT-GCCACAGATTAAT	loxF8L	3	loxF8L	2	ACTTTAAA/TTTAAAGT		5
chr8	54117888	TTAAGATTGTGTT-TTTAAAGT-TCCATATTTTTGT	loxF8R	2	loxF8L	4	ACTTTAAA/TTTAAAGT		6
---									0
chr5	101773510	ATAAATATGTGAA-TTTATTCT-TCCCCAGAGTTAA	loxF8L	2	loxF8L	3	AGAATAAA/TTTATTCT		5
chr12	88618030	ATAAATATATGAA-AGAATAAA-TGGACAGATTTTG	loxF8L	3	loxF8L	4	AGAATAAA/TTTATTCT		7
chr5	62618561	ATCAAGGGGTGGA-AGAATAAA-CATAAAATATTAG	loxF8L	4	loxF8R	3	AGAATAAA/TTTATTCT		7
---									0
chrX	134342277	ATAAAACTGTTGA-AGAGCAAA-GACAAAATCTTAA	loxF8L	2	loxF8R	3	AGAGCAAA/TTTGCTCT		5
chr13	109621698	ATGGATATGTGGA-TTTGCTCT-TCCATTGATTAGT	loxF8L	3	loxF8L	4	AGAGCAAA/TTTGCTCT		7
chr8	63653404	CAAAGATACTGTG-AGAGCAAA-TACATAAATTTCT	loxF8R	3	loxF8L	4	AGAGCAAA/TTTGCTCT		7
---									0
chr17	60539534	AAAAGTCTGTGGT-AGAGTTTG-CACAGAATCTTAT	loxF8L	3	loxF8R	2	AGAGTTTG/CAAACTCT		5
chr14	78513970	TTTAATCTGTGGC-CAAACTCT-TGCTCAGATCTAG	loxF8L	3	loxF8L	4	AGAGTTTG/CAAACTCT		7
---									0
chrY	11338463	CTGGGATGGTGTG-AGCCACTG-TGCCCAGACTTAT	loxF8R	3	loxF8L	3	AGCCACTG/CAGTGGCT		6
chr14	76160703	TGAAGACTGGGTG-CAGTGGCT-CAGACATTCTTAG	loxF8R	4	loxF8R	2	AGCCACTG/CAGTGGCT		6
chr22	16426812	CTGGGATGGTGTG-AGCCACTG-TGCTCAGCCTTAT	loxF8R	3	loxF8L	4	AGCCACTG/CAGTGGCT		7
chr10	38638860	CTGGGATGGTGTG-AGCCACTG-TGCCCAGCCTTAT	loxF8R	3	loxF8L	4	AGCCACTG/CAGTGGCT		7
chr10	42278897	ATAAGGCTGGGCA-CAGTGGCT-CACACCATCCCAG	loxF8L	4	loxF8R	3	AGCCACTG/CAGTGGCT		7
chr16	32438262	ATAAGGCTGGGCA-CAGTGGCT-CACACCATCCCAG	loxF8L	4	loxF8R	3	AGCCACTG/CAGTGGCT		7
chr4	102899006	CTGGGATGGTGTG-AGCCACTG-TGCCCAGCCTTAT	loxF8R	3	loxF8L	4	AGCCACTG/CAGTGGCT		7
chr9	21387739	CTAGGCTGGGGTG-CAGTGGCT-CCATCAATCTTAG	loxF8R	4	loxF8R	3	AGCCACTG/CAGTGGCT		7
---									0
chr3	143939194	ATAAATATGTGGG-AGCTAAAC-CACATAATCTTGA	loxF8L	2	loxF8R	3	AGCTAAAC/GTTTAGCT		5
chr6	6426489	ACAAATCTGTAAG-AGCTAAAC-AACACAGTCTTAA	loxF8L	4	loxF8R	3	AGCTAAAC/GTTTAGCT		7
---									0
chr11	19017963	CTAACATTTTGTA-AGGAAACT-GCCAGAGATTTAG	loxF8R	3	loxF8L	3	AGGAAACT/AGTTTCCT		6
chr1	198660191	CTAACATTGTATG-AGTTTCCT-TTCACATACTTTT	loxF8R	2	loxF8L	4	AGGAAACT/AGTTTCCT		6
---									0
chrX	134349098	AAAAATATGTGGG-AGTTAAAA-ACCCCAGATATAT	loxF8L	3	loxF8L	3	AGTTAAAA/TTTTAACT		6
chr20	11219859	CAAAGATTGTGTC-TTTTAACT-TACACACATTAAC	loxF8R	2	loxF8L	4	AGTTAAAA/TTTTAACT		6
chr1	234009027	CAAAGTTTGTTTG-TTTTAACT-TCAACATAGTTTT	loxF8R	3	loxF8L	4	AGTTAAAA/TTTTAACT		7
chr7	32508424	TTAATATTGTGTT-TTTTAACT-CACTCCAAATTAG	loxF8R	3	loxF8R	4	AGTTAAAA/TTTTAACT		7
---									0
chr20	20347111	ACAAATTTGTGGA-AGTTAAAT-AACACATTCTTAA	loxF8L	2	loxF8R	3	AGTTAAAT/ATTTAACT		5
chr1	232125404	TTAAGAGTGTGTC-ATTTAACT-TGCACATATTTGT	loxF8R	3	loxF8L	3	AGTTAAAT/ATTTAACT		6
chr7	25182806	CTTAGCTTTTGTG-ATTTAACT-CACTCCATCTCAG	loxF8R	3	loxF8R	3	AGTTAAAT/ATTTAACT		6
chr5	29720948	TTAATAATGTGTC-ATTTAACT-TCCACATATTTGT	loxF8R	4	loxF8L	2	AGTTAAAT/ATTTAACT		6
---									0
chrX	51986752	TTAAGACTGTGTG-GCTTAACT-TCTACATATTTGT	loxF8R	2	loxF8L	3	AGTTAAGC/GCTTAACT		5
chr5	105278878	CAAAGAATGGGTG-GCTTAACT-AACACGAATTTAT	loxF8R	3	loxF8L	4	AGTTAAGC/GCTTAACT		7
---									0
chr1	176772321	CTAAGATTTTGTT-TTTGAACT-AACAAAATCCTAG	loxF8R	2	loxF8R	3	AGTTCAAA/TTTGAACT		5
chr6	137859314	ATAATTTTCTCGA-AGTTCAAA-GCCAGAGATGTAT	loxF8L	4	loxF8L	3	AGTTCAAA/TTTGAACT		7
---									0
chr1	163234689	CTATTATTGTGTA-ATAAAACA-CACAAAAACTTAG	loxF8R	3	loxF8R	2	ATAAAACA/TGTTTTAT		5
chr13	44286379	GGATATCTTTGGA-ATAAAACA-TCCACTGTTTTGT	loxF8L	4	loxF8L	3	ATAAAACA/TGTTTTAT		7
chr6	153744975	ATATATTTTTGCA-ATAAAACA-TTTACTGATTTAT	loxF8L	4	loxF8L	3	ATAAAACA/TGTTTTAT		7
---									0
chr10	51855280	CTGAGATAGTGTG-TTTTATAT-CAGACAATCTGAT	loxF8R	2	loxF8R	3	ATATAAAA/TTTTATAT		5
chr15	48526247	ATCAATATCTGGA-ATATAAAA-AAAAGAATCTCAG	loxF8L	3	loxF8R	4	ATATAAAA/TTTTATAT		7
---									0
chr14	55030250	ATAAAGCAGTGAA-GAAAATAT-AATACAATCTTAT	loxF8L	3	loxF8R	3	ATATTTTC/GAAAATAT		6
chr13	90061426	ATAAATATATGGA-ATATTTTC-ACAACAGATTCAA	loxF8L	2	loxF8L	4	ATATTTTC/GAAAATAT		6
chr3	155922421	AAATGACTGTGGA-GAAAATAT-TCCACAGATATTC	loxF8L	4	loxF8L	3	ATATTTTC/GAAAATAT		7
---									0
chr19	34714672	CAAAGCCTGTGTG-ATCCAGCA-AACACAATATTAG	loxF8R	3	loxF8R	2	ATCCAGCA/TGCTGGAT		5
chr9	6888571	AAAACTCAGTAGA-TGCTGGAT-CCCACATTCTTTG	loxF8L	4	loxF8R	3	ATCCAGCA/TGCTGGAT		7
---									0
chr22	18808956	CTAAGCTTCTGTT-TCATTCAT-TCCACAAATATAT	loxF8R	3	loxF8L	2	ATGAATGA/TCATTCAT		5
chr22	21243411	CTAAGCTTCTGTT-TCATTCAT-TCCACAAATATAT	loxF8R	3	loxF8L	2	ATGAATGA/TCATTCAT		5
chr1	116630565	CTAAGCTTCTGTT-TCATTCAT-TCCAAAAATATAT	loxF8R	3	loxF8L	3	ATGAATGA/TCATTCAT		6
---									0
chr4	61969353	CTAAACTTGTGAG-ATGTAGGC-TCCACAATTGTAT	loxF8R	3	loxF8L	3	ATGTAGGC/GCCTACAT		6
chr5	106640116	CAAAGATTGTGAG-GCCTACAT-CTCACAGATGTCT	loxF8R	2	loxF8L	4	ATGTAGGC/GCCTACAT		6
---									0
chr1	166658748	ATGATTATGTGGA-TCCTTAAT-TTCACAAATTTCT	loxF8L	3	loxF8L	3	ATTAAGGA/TCCTTAAT		6
chr18	9442919	GTAAATCTGGGGA-TCCTTAAT-TGCTCATATTTAC	loxF8L	2	loxF8L	4	ATTAAGGA/TCCTTAAT		6
chr7	24948647	AAAAATCTCAGGA-TCCTTAAT-TCTACATCTTTAC	loxF8L	3	loxF8L	4	ATTAAGGA/TCCTTAAT		7
chr16	22902766	TTTAGTTTGTGTT-TCCTTAAT-TTTAGAGATTTAT	loxF8R	4	loxF8L	3	ATTAAGGA/TCCTTAAT		7
---									0
chr9	15954443	TTAAGAGTGTGTT-GTTTAAAT-TCCACAATTTTGT	loxF8R	3	loxF8L	3	ATTTAAAC/GTTTAAAT		6
chr6	27223649	CACAGATTGTGTG-ATTTAAAC-AACAGACATTTAT	loxF8R	2	loxF8L	4	ATTTAAAC/GTTTAAAT		6
chr2	213761137	ACAAAACTTTGGA-ATTTAAAC-AATACACTCTTAA	loxF8L	3	loxF8R	4	ATTTAAAC/GTTTAAAT		7
chr10	32632705	TTAGGAGTGTGTT-GTTTAAAT-TCCACTTATTTGT	loxF8R	4	loxF8L	3	ATTTAAAC/GTTTAAAT		7
chr6	43731478	AGAACTATGTAGA-ATTTAAAC-AACACACTCTTAA	loxF8L	4	loxF8R	3	ATTTAAAC/GTTTAAAT		7
chr7	136515092	ATAAATTTCTGTC-ATTTAAAC-CACTCAATCCAAG	loxF8L	4	loxF8R	3	ATTTAAAC/GTTTAAAT		7
chr12	18476931	CACAGATTGGGTG-ATTTAAAC-AACAGAAATTTAT	loxF8R	3	loxF8L	4	ATTTAAAC/GTTTAAAT		7
chr6	81984339	ATAAATTTCTGTT-GTTTAAAT-CACTCAATCTATG	loxF8L	4	loxF8R	3	ATTTAAAC/GTTTAAAT		7
chr9	6348634	TTAAATTTGTAGA-ATTTAAAC-AACATACTCTTAA	loxF8L	3	loxF8R	4	ATTTAAAC/GTTTAAAT		7
---									0
chr4	34503669	CAAAGACAGTGTG-GCTTAAAT-AACACAATTTTAT	loxF8R	3	loxF8R	3	ATTTAAGC/GCTTAAAT		6
chr9	70979716	CAAAGATTGGGTG-GCTTAAAT-AACAGAAATTTAT	loxF8R	2	loxF8L	4	ATTTAAGC/GCTTAAAT		6
chr18	57105704	CATAAATTGGGTG-GCTTAAAT-ACCAGAGATTTCT	loxF8R	4	loxF8L	3	ATTTAAGC/GCTTAAAT		7
chr16	5357995	CTCAGACTGGGTG-GCTTAAAT-GACACAACTTTAT	loxF8R	3	loxF8L	4	ATTTAAGC/GCTTAAAT		7
chr5	16548858	ATAAATATCTGTT-ATTTAAGC-CACCCAATCTATG	loxF8L	4	loxF8R	3	ATTTAAGC/GCTTAAAT		7
chr20	59187497	ATAAATATTTGTC-ATTTAAGC-CACCCAATCTAGG	loxF8L	4	loxF8R	3	ATTTAAGC/GCTTAAAT		7
chr11	10603927	ATAAATGTTTGCC-ATTTAAGC-CACCCAGTCTAAG	loxF8L	4	loxF8R	3	ATTTAAGC/GCTTAAAT		7
chr20	23176825	CAAAGACTGGGTG-GCTTAAAT-AACAAACATTTAT	loxF8R	3	loxF8L	4	ATTTAAGC/GCTTAAAT		7
chr3	94399418	CACAGACTGGGTG-GCTTAAAT-TACAGAAATTTAT	loxF8R	4	loxF8L	3	ATTTAAGC/GCTTAAAT		7
chr5	120450336	ATAAATTTCTGTT-ATTTAAGC-CACACAGTCTACG	loxF8L	4	loxF8R	3	ATTTAAGC/GCTTAAAT		7
chr6	143589051	CACAGATTGGGTG-GCTTAAAT-AACAGAAATTTAT	loxF8R	3	loxF8L	4	ATTTAAGC/GCTTAAAT		7
chr9	84176825	CTCAGACTGTGGG-GCTTAAAT-AACAGAAATTTAT	loxF8R	3	loxF8L	4	ATTTAAGC/GCTTAAAT		7
chr17	19188959	ATAAATTTGTGTT-ATTTAAGC-CACAAAGTCTGTG	loxF8L	3	loxF8R	4	ATTTAAGC/GCTTAAAT		7
chr17	19111673	CACAGACTTTGTG-GCTTAAAT-AACACAAATTTAT	loxF8R	4	loxF8L	3	ATTTAAGC/GCTTAAAT		7
chr17	19062858	ATAAATTTGTGTT-ATTTAAGC-CACAAAGTCTGTG	loxF8L	3	loxF8R	4	ATTTAAGC/GCTTAAAT		7
chr3	115310429	CACAGAGTGGGTG-GCTTAAAT-AACACAAATTTAT	loxF8R	4	loxF8L	3	ATTTAAGC/GCTTAAAT		7
---									0
chr8	49455839	ATAAATCTGTTCT-TTATAAAT-TACCCAGTCTTAG	loxF8L	3	loxF8R	3	ATTTATAA/TTATAAAT		6
chr14	104079138	CTGAGACTGGGTA-ATTTATAA-ACGACAGATTTAT	loxF8R	4	loxF8L	2	ATTTATAA/TTATAAAT		6
chr2	74904876	ATAAATCTGTGAC-TTATAAAT-AGCAGAAATTTAT	loxF8L	2	loxF8L	4	ATTTATAA/TTATAAAT		6
chr10	121816701	AAAAATCTGTTGT-TTATAAAT-TACCCAGTCTCAG	loxF8L	3	loxF8R	4	ATTTATAA/TTATAAAT		7
chr1	102546822	CTGAGATTGTATA-ATTTATAA-TACACAGAAATTT	loxF8R	3	loxF8L	4	ATTTATAA/TTATAAAT		7
chr3	106622464	CTAAGACTGGGTA-ATTTATAA-TCAACAGAAATTT	loxF8R	3	loxF8L	4	ATTTATAA/TTATAAAT		7
chr2	67417248	CTGAGACTGGGTA-ATTTATAA-TGAACAGATTTGT	loxF8R	4	loxF8L	3	ATTTATAA/TTATAAAT		7
chr3	114286976	CTTAGATTGGGTA-ATTTATAA-ACAACAGAATTCT	loxF8R	3	loxF8L	4	ATTTATAA/TTATAAAT		7
chr1	43720429	CTAAGACTGGATA-ATTTATAA-AAAACAGATTTAT	loxF8R	4	loxF8L	3	ATTTATAA/TTATAAAT		7
chr11	112906474	ATAAATTTGTTGT-TTATAAAT-TACCCAGTCTAAG	loxF8L	3	loxF8R	4	ATTTATAA/TTATAAAT		7
chr1	187361754	CACAGACTGGGTG-ATTTATAA-TAAACAAATTTAT	loxF8R	4	loxF8L	3	ATTTATAA/TTATAAAT		7
chr11	130552325	ATATTTCTGTTGT-TTATAAAT-TACCCAATCTAAG	loxF8L	4	loxF8R	3	ATTTATAA/TTATAAAT		7
---									0
chr4	116719938	GTATATCTCTGGA-TATAAAAT-TTCACAGAGTTAT	loxF8L	3	loxF8L	2	ATTTTATA/TATAAAAT		5
chr4	44346337	AAAAATCTGTGAT-ATTTTATA-TCCTCACATTCTT	loxF8L	3	loxF8L	4	ATTTTATA/TATAAAAT		7
chr9	113750980	ATAAATTTCTGTG-TATAAAAT-TACTCAGTCTTAG	loxF8L	4	loxF8R	3	ATTTTATA/TATAAAAT		7
chr13	81836196	CTAAGTGTGTTTC-ATTTTATA-AGCACAGATTGAT	loxF8R	4	loxF8L	3	ATTTTATA/TATAAAAT		7
---									0
chr7	117288822	CTAAGTTTGTATT-TTAAAAAT-AACACAGATTTAT	loxF8R	3	loxF8L	2	ATTTTTAA/TTAAAAAT		5
chr8	66828880	ATAGCCCTGAGGA-ATTTTTAA-TCCACAGATTGTT	loxF8L	4	loxF8L	2	ATTTTTAA/TTAAAAAT		6
chr10	130156108	CTTAGACTGAGTA-ATTTTTAA-GCAACAGATTTAT	loxF8R	4	loxF8L	2	ATTTTTAA/TTAAAAAT		6
chr13	83204373	AAACATATTTGGA-ATTTTTAA-CACATGATCTTAA	loxF8L	4	loxF8R	3	ATTTTTAA/TTAAAAAT		7
chr1	7972541	TTATTATTGTGTT-TTAAAAAT-TTCCCAGTTTTAT	loxF8R	4	loxF8L	3	ATTTTTAA/TTAAAAAT		7
chr6	76658414	ATTTATATGTGGA-ATTTTTAA-ACGTCAAATTTAT	loxF8L	3	loxF8L	4	ATTTTTAA/TTAAAAAT		7
chr1	14390643	TTGAGACTGGGTG-ATTTTTAA-TAAACAAATTTAT	loxF8R	4	loxF8L	3	ATTTTTAA/TTAAAAAT		7
chr2	240321343	GTGATTCTGTGTA-TTAAAAAT-GCCACAAATATAT	loxF8L	4	loxF8L	3	ATTTTTAA/TTAAAAAT		7
---									0
chr18	21464716	CTGACATTATGTG-CAAAAAAG-CACACAATGTCAC	loxF8R	3	loxF8R	3	CAAAAAAG/CTTTTTTG		6
chr15	101711220	ATTCTTCTGGGGA-CAAAAAAG-AAAACAATCTTAG	loxF8L	4	loxF8R	2	CAAAAAAG/CTTTTTTG		6
---									0
chr15	56632946	CTAAGTGTGTGTG-CATGTTTG-TACACATATATAT	loxF8R	2	loxF8L	3	CAAACATG/CATGTTTG		5
chr19	40686013	GTGAGACTGTGTG-CATGTTTG-TACACAACCGTAG	loxF8R	3	loxF8R	3	CAAACATG/CATGTTTG		6
chr20	44614267	ATAAATGTGTGTA-CATGTTTG-TCAATAATTTTAT	loxF8L	2	loxF8L	4	CAAACATG/CATGTTTG		6
chr18	26502750	CAAAGATTGTTTT-CAAACATG-CAAACAATGTATG	loxF8R	3	loxF8R	4	CAAACATG/CATGTTTG		7
---									0
chr7	2697940	ATATATTTGTGTA-TATTTGTG-TGCACACATGTAT	loxF8L	3	loxF8L	3	CACAAATA/TATTTGTG		6
chr8	120259362	CTAAGAATGAGTG-CACAAATA-AAGACAGATTTTT	loxF8R	2	loxF8L	4	CACAAATA/TATTTGTG		6
chr10	32939831	ACAGTACTGTGGA-CACAAATA-CACACTACATTAG	loxF8L	4	loxF8R	3	CACAAATA/TATTTGTG		7
---									0
chr21	16362017	GTAAATATGTGCA-CACACACA-TGCATACATTTAT	loxF8L	3	loxF8L	3	CACACACA/TGTGTGTG		6
chr1	56592501	ATCAAACTGTTGA-TGTGTGTG-TCTACAGGGTTAT	loxF8L	3	loxF8L	3	CACACACA/TGTGTGTG		6
chrY	14599203	CTATATTTGTGTG-TGTGTGTG-TCCATATATATAT	loxF8R	3	loxF8L	3	CACACACA/TGTGTGTG		6
chr4	60572863	ATATATATGTGTA-TGTGTGTG-TGCACATATATAT	loxF8L	3	loxF8L	3	CACACACA/TGTGTGTG		6
chr4	60572671	ATATATGTGTGTA-TGTGTGTG-TACACATATATAT	loxF8L	3	loxF8L	3	CACACACA/TGTGTGTG		6
chr4	60572699	ATATATGTGTGTA-TGTGTGTG-TACACATATATAT	loxF8L	3	loxF8L	3	CACACACA/TGTGTGTG		6
chr4	60572783	ATATATGTGTGTA-TGTGTGTG-TACACATATATAT	loxF8L	3	loxF8L	3	CACACACA/TGTGTGTG		6
chr4	60572727	ATATATGTGTGTA-TGTGTGTG-TACACATATATAT	loxF8L	3	loxF8L	3	CACACACA/TGTGTGTG		6
chr4	60572755	ATATATGTGTGTA-TGTGTGTG-TACACATATATAT	loxF8L	3	loxF8L	3	CACACACA/TGTGTGTG		6
chr4	60572811	ATATATGTGTGTA-TGTGTGTG-TACACATATATAT	loxF8L	3	loxF8L	3	CACACACA/TGTGTGTG		6
chr4	60572837	ATATATATGTGTA-TGTGTGTG-TACACATATATAT	loxF8L	3	loxF8L	3	CACACACA/TGTGTGTG		6
chr1	40140719	AAATATGTCTGGA-CACACACA-CACACAATCATAC	loxF8L	4	loxF8R	2	CACACACA/TGTGTGTG		6
chr13	30227086	ATAAATATGTGTA-CACACACA-CACACACTCTCTC	loxF8L	2	loxF8R	4	CACACACA/TGTGTGTG		6
chr3	151797795	ATAAATATGTGTA-TGTGTGTG-TACATATATGTAT	loxF8L	2	loxF8L	4	CACACACA/TGTGTGTG		6
chr4	12757540	ATACATATATGCA-CACACACA-TACACAGATATAT	loxF8L	4	loxF8L	2	CACACACA/TGTGTGTG		6
chr1	79042150	CTAGTATTGTGTG-TGTGTGTG-TGCATATATATAT	loxF8R	2	loxF8L	4	CACACACA/TGTGTGTG		6
chr1	20872104	AAAAATCTGTGTG-TGTGTGTG-TATACACATATAT	loxF8L	3	loxF8L	4	CACACACA/TGTGTGTG		7
chr3	59018919	AAAAATGTGTATA-CACACACA-CACACAATCACAC	loxF8L	4	loxF8R	3	CACACACA/TGTGTGTG		7
chr9	84615295	AAAATTTTGTGTG-CACACACA-CACACACACTTAT	loxF8R	4	loxF8R	3	CACACACA/TGTGTGTG		7
chr3	189717172	ACAAATATGTACA-CACACACA-CACACAGTGTTTG	loxF8L	4	loxF8R	3	CACACACA/TGTGTGTG		7
chr5	75286840	CAAGGTGTGTGTG-TGTGTGTG-TGCACATATTTGT	loxF8R	4	loxF8L	3	CACACACA/TGTGTGTG		7
chr1	105568046	AGAAGATTGTGTA-CACACACA-CACACACACATGG	loxF8R	3	loxF8R	4	CACACACA/TGTGTGTG		7
chr22	15628652	CTGCGTGTGTGTG-TGTGTGTG-TCCACATATATCT	loxF8R	4	loxF8L	3	CACACACA/TGTGTGTG		7
chr3	100591084	ATAAAAATTTGGA-CACACACA-CACACACACGTGG	loxF8L	3	loxF8R	4	CACACACA/TGTGTGTG		7
chr10	106130132	ATATATGTGTGCA-TGTGTGTG-TGTATATATTTAT	loxF8L	3	loxF8L	4	CACACACA/TGTGTGTG		7
chr12	130043140	ATGAATGTGTGCG-CACACACA-TGCATACATTTAT	loxF8L	4	loxF8L	3	CACACACA/TGTGTGTG		7
chr8	108025092	ATAAATGTGTATA-CACACACA-CACACAAGCAAAC	loxF8L	3	loxF8R	4	CACACACA/TGTGTGTG		7
chr17	52486606	ATAAATGTGTATA-CACACACA-CACACACACACAG	loxF8L	3	loxF8R	4	CACACACA/TGTGTGTG		7
chr8	89732962	ATAAATGTGTGTG-TGTGTGTG-CACCCAATAGCAG	loxF8L	3	loxF8R	4	CACACACA/TGTGTGTG		7
chr8	125635566	ATATATATGTATA-CACACACA-CACACAAATTTAT	loxF8L	4	loxF8L	3	CACACACA/TGTGTGTG		7
chr11	49784779	ATAAATTTGTGTG-TGTGTGTG-TATACATATGTAT	loxF8L	3	loxF8L	4	CACACACA/TGTGTGTG		7
chr11	93757117	ATAAGTATGTGTG-TGTGTGTG-TGCATACATATAT	loxF8R	3	loxF8L	4	CACACACA/TGTGTGTG		7
chr4	131056602	ATACATATATGGA-CACACACA-TACATATATATAT	loxF8L	3	loxF8L	4	CACACACA/TGTGTGTG		7
chr7	53468836	CTACGTGTGTGTG-TGTGTGTG-TACATATATGTAT	loxF8R	3	loxF8L	4	CACACACA/TGTGTGTG		7
chr9	21562431	ATACATATGTGTA-TGTGTGTG-TATACATATGTAT	loxF8L	3	loxF8L	4	CACACACA/TGTGTGTG		7
chr2	112142761	GTGTGTTTGTGTG-TGTGTGTG-TCAATAGATGTAT	loxF8R	4	loxF8L	3	CACACACA/TGTGTGTG		7
chr18	55239492	TTAAAACAGTGTG-TGTGTGTG-TCCATACATGTAT	loxF8R	4	loxF8L	3	CACACACA/TGTGTGTG		7
chr1	194524699	ATATATCTTTACA-CACACACA-TACACATATCTAT	loxF8L	4	loxF8L	3	CACACACA/TGTGTGTG		7
chr2	105164775	ATAGATGTATGCA-CACACACA-TACACACATATAT	loxF8L	4	loxF8L	3	CACACACA/TGTGTGTG		7
chr11	26400847	ATATATATATAGA-CACACACA-CACACAAACATAT	loxF8L	4	loxF8R	3	CACACACA/TGTGTGTG		7
chr12	131704353	ATATATATATAGA-CACACACA-CACACACAATTAG	loxF8L	4	loxF8R	3	CACACACA/TGTGTGTG		7
chr2	198114788	CTCTGAATGTGTG-TGTGTGTG-TGCATATATATAT	loxF8R	3	loxF8L	4	CACACACA/TGTGTGTG		7
chr7	145190405	CTAAAAAGCTGTG-TGTGTGTG-TCCATATATATAT	loxF8R	4	loxF8L	3	CACACACA/TGTGTGTG		7
chr3	12130127	CCAAGTGTGTGTG-TGTGTGTG-TACATATATATAT	loxF8R	3	loxF8L	4	CACACACA/TGTGTGTG		7
chr2	219380832	ATATATATGTACA-CACACACA-CACACACACTGAG	loxF8L	4	loxF8R	3	CACACACA/TGTGTGTG		7
chr15	66509796	CTATAATTATGTG-TGTGTGTG-GCTACATATATAT	loxF8R	3	loxF8L	4	CACACACA/TGTGTGTG		7
chr6	77349206	ATATATCTGTGTG-TGTGTGTG-TATACATATATAT	loxF8L	3	loxF8L	4	CACACACA/TGTGTGTG		7
chr13	60977771	ATATATATGTGTA-TGTGTGTG-TATACATATATAT	loxF8L	3	loxF8L	4	CACACACA/TGTGTGTG		7
chr13	60977797	ATATATATGTGTA-TGTGTGTG-TATACATATATAT	loxF8L	3	loxF8L	4	CACACACA/TGTGTGTG		7
chr13	60977875	ATATATATGTGTA-TGTGTGTG-TATACATATATAT	loxF8L	3	loxF8L	4	CACACACA/TGTGTGTG		7
chr13	60977823	ATATATATGTGTA-TGTGTGTG-TATACATATATAT	loxF8L	3	loxF8L	4	CACACACA/TGTGTGTG		7
chr13	60977849	ATATATATGTGTA-TGTGTGTG-TATACATATATAT	loxF8L	3	loxF8L	4	CACACACA/TGTGTGTG		7
chrX	148085470	ATATATATGTGTG-TGTGTGTG-TGCACATATATAT	loxF8L	4	loxF8L	3	CACACACA/TGTGTGTG		7
chr18	69022278	ATATATATGTGGG-CACACACA-CACACATATATAT	loxF8L	3	loxF8L	4	CACACACA/TGTGTGTG		7
chr6	51969760	ATATATATGTGTA-CACACACA-CACACACATATAT	loxF8L	3	loxF8L	4	CACACACA/TGTGTGTG		7
chrX	67205462	ATATATCTATATA-CACACACA-TACACACATATAT	loxF8L	4	loxF8L	3	CACACACA/TGTGTGTG		7
chr7	110853123	ATATATCTGAGTA-CACACACA-CACACAAACACAT	loxF8L	3	loxF8R	4	CACACACA/TGTGTGTG		7
chr11	80994829	ATATATCTGTGTG-TGTGTGTG-TCTACATACATAT	loxF8L	3	loxF8L	4	CACACACA/TGTGTGTG		7
chr13	71730582	ATATGAGTGTTTG-CACACACA-TACACACATATAT	loxF8R	4	loxF8L	3	CACACACA/TGTGTGTG		7
chr3	59588761	ATATATGTGTGTA-CACACACA-CACACACACATAT	loxF8L	3	loxF8R	4	CACACACA/TGTGTGTG		7
chr7	35643599	ATATATGTGTGTA-CACACACA-CACACACACTTTC	loxF8L	3	loxF8R	4	CACACACA/TGTGTGTG		7
chr9	131202374	ATATATGTGTGTA-CACACACA-CACACACATATAT	loxF8L	3	loxF8L	4	CACACACA/TGTGTGTG		7
chr12	14472807	ATATGAATGTATG-CACACACA-CACACTATATTAA	loxF8R	4	loxF8R	3	CACACACA/TGTGTGTG		7
chr4	66977495	TTATATGTGTGTA-CACACACA-CACACACACATAG	loxF8L	4	loxF8R	3	CACACACA/TGTGTGTG		7
chr16	76919167	GTGAGAGTGTGTG-TGTGTGTG-TCCCCATATTTCC	loxF8R	3	loxF8L	4	CACACACA/TGTGTGTG		7
chr2	22088610	GTAAATCAGTGCA-CACACACA-CACACACACATAC	loxF8L	3	loxF8R	4	CACACACA/TGTGTGTG		7
chr3	113653725	TAAAATATGTGTA-CACACACA-CACACATACTTAC	loxF8L	4	loxF8R	3	CACACACA/TGTGTGTG		7
---									0
chr11	86685872	ATATATCTGTATA-CACATATA-TACACACATATAT	loxF8L	3	loxF8L	3	CACATATA/TATATGTG		6
chr4	100178477	ATATATGTGTGCA-CACATATA-TACACACATATAT	loxF8L	3	loxF8L	3	CACATATA/TATATGTG		6
chr4	100178449	ATATATGTGTGCA-CACATATA-TACACACATATAT	loxF8L	3	loxF8L	3	CACATATA/TATATGTG		6
chr4	100178411	ATATATGTGTGCA-CACATATA-TACACACATATAT	loxF8L	3	loxF8L	3	CACATATA/TATATGTG		6
chrX	75983758	ATAAATGTGTGCA-TATATGTG-TGCACACACATAT	loxF8L	2	loxF8L	4	CACATATA/TATATGTG		6
chr11	81233761	GTATATATGTGAA-CACATATA-TACACAGATTCAT	loxF8L	4	loxF8L	2	CACATATA/TATATGTG		6
chr12	102095408	ATCAACCTGTGTA-TATATGTG-TGCATATATTTTT	loxF8L	3	loxF8L	4	CACATATA/TATATGTG		7
chr6	46414789	ACAAATCTGTCTA-TATATGTG-CACACATATATAT	loxF8L	3	loxF8L	4	CACATATA/TATATGTG		7
chr4	100178437	ACATATATGTGTA-TATATGTG-TGCACACATATAT	loxF8L	4	loxF8L	3	CACATATA/TATATGTG		7
chr4	100178505	ATATATGTGTGCA-CACATATA-TACACACATATGT	loxF8L	3	loxF8L	4	CACATATA/TATATGTG		7
chr8	47121497	ATAAATATGTATA-CACATATA-TACACAAATATCT	loxF8L	3	loxF8L	4	CACATATA/TATATGTG		7
chr13	65749376	CAAAGTTTGTTTA-CACATATA-TGCACGGGTTTAT	loxF8R	4	loxF8L	3	CACATATA/TATATGTG		7
chr11	104525169	ATAAATATATACA-CACATATA-TACACACATATAT	loxF8L	4	loxF8L	3	CACATATA/TATATGTG		7
chr2	208637167	ATACATATGTGTA-TATATGTG-TGCATACATATAT	loxF8L	3	loxF8L	4	CACATATA/TATATGTG		7
chr6	92330380	ATACATTAGTGCA-CACATATA-TACACAAATTAAT	loxF8L	4	loxF8L	3	CACATATA/TATATGTG		7
chr11	84628079	ATATATATGTACA-CACATATA-TACACACATATAT	loxF8L	4	loxF8L	3	CACATATA/TATATGTG		7
chr11	29460112	ATATATATGTGTA-CACATATA-TATACATATATAT	loxF8L	3	loxF8L	4	CACATATA/TATATGTG		7
chr11	29460138	ATATATATGTGTA-CACATATA-TATACATATATAT	loxF8L	3	loxF8L	4	CACATATA/TATATGTG		7
chr2	208637307	ATATATATGTGTA-TATATGTG-TGCATACATATAT	loxF8L	3	loxF8L	4	CACATATA/TATATGTG		7
chr2	208637475	ATATATATGTGTA-TATATGTG-TGCATACATATAT	loxF8L	3	loxF8L	4	CACATATA/TATATGTG		7
chr2	208637503	ATATATATGTGTA-TATATGTG-TGCATACATATAT	loxF8L	3	loxF8L	4	CACATATA/TATATGTG		7
chr2	208637251	ATATATATGTGTA-TATATGTG-TGCATACATATAT	loxF8L	3	loxF8L	4	CACATATA/TATATGTG		7
chr2	208637223	ATATATATGTGTA-TATATGTG-TGCATACATATAT	loxF8L	3	loxF8L	4	CACATATA/TATATGTG		7
chr2	208637195	ATATATATGTGTA-TATATGTG-TGCATACATATAT	loxF8L	3	loxF8L	4	CACATATA/TATATGTG		7
chr2	208637279	ATATATATGTGTA-TATATGTG-TGCATACATATAT	loxF8L	3	loxF8L	4	CACATATA/TATATGTG		7
---									0
chr6	147679114	ATAAATCTATGAA-TATTTATG-TACACATTTTTAT	loxF8L	2	loxF8L	3	CATAAATA/TATTTATG		5
chr12	24275350	ATACATGTGTGTA-CATAAATA-CCCACAAACTTGG	loxF8L	3	loxF8R	3	CATAAATA/TATTTATG		6
chr1	232804339	GTAGATGTGTGTA-TATTTATG-TACACACATTTGT	loxF8L	4	loxF8L	3	CATAAATA/TATTTATG		7
chr13	78124215	ATAAATATAGGGA-CATAAATA-TACACATAGATAT	loxF8L	3	loxF8L	4	CATAAATA/TATTTATG		7
chr7	20242785	ATACATATATGTA-CATAAATA-TATACATATTTAT	loxF8L	4	loxF8L	3	CATAAATA/TATTTATG		7
chr5	118229357	ATATATCTGTACA-CATAAATA-TAGACATAGTTAT	loxF8L	3	loxF8L	4	CATAAATA/TATTTATG		7
chr12	129576487	ATATATCTGTTTA-CATAAATA-TATACACATATAT	loxF8L	3	loxF8L	4	CATAAATA/TATTTATG		7
chr12	129576527	ATATATCTGTTTA-CATAAATA-TATACACATATAT	loxF8L	3	loxF8L	4	CATAAATA/TATTTATG		7
---									0
chr4	179679257	ATATATGTGTGTA-CATATATG-TACACACATATAT	loxF8L	3	loxF8L	3	CATATATG/CATATATG		6
chr4	179679201	ATATATGTGTGTA-CATATATG-TACACACATATAT	loxF8L	3	loxF8L	3	CATATATG/CATATATG		6
chr2	234177898	CTAGGAATATGTT-CATATATG-TCCATATATTTAT	loxF8R	4	loxF8L	2	CATATATG/CATATATG		6
chrX	121064451	ATATATATGTGTA-CATATATG-TATACATATATAT	loxF8L	3	loxF8L	4	CATATATG/CATATATG		7
---									0
chr7	146938430	ATACATGTGTGTA-TACATATG-TACACATATATAT	loxF8L	3	loxF8L	3	CATATGTA/TACATATG		6
chr9	1443139	ATAAATATATAAA-CATATGTA-TACACATATTTAT	loxF8L	4	loxF8L	2	CATATGTA/TACATATG		6
chr7	145219292	CTATGCTTATGTG-CATATGTA-CACACACGCTTGT	loxF8R	3	loxF8R	4	CATATGTA/TACATATG		7
chr7	41776030	ATACATATGTATA-CATATGTA-TACACACATATAT	loxF8L	4	loxF8L	3	CATATGTA/TACATATG		7
chr7	41776018	ATATATATGTGCA-TACATATG-TATACATATGTAT	loxF8L	3	loxF8L	4	CATATGTA/TACATATG		7
chr5	84043735	ATACATGTGTATA-CATATGTA-CACATATTATTAG	loxF8L	4	loxF8R	3	CATATGTA/TACATATG		7
chr16	48186680	TTAAATGTATGTA-TACATATG-TCCATATATATAT	loxF8L	4	loxF8L	3	CATATGTA/TACATATG		7
chr12	19617688	ATATATATATGTA-CATATGTA-TACACAAATATAT	loxF8L	4	loxF8L	3	CATATGTA/TACATATG		7
chr17	52093129	ATATATGTGTAGA-TACATATG-TACACATACATAT	loxF8L	3	loxF8L	4	CATATGTA/TACATATG		7
---									0
chrX	99209834	CTGAGAATGTGAG-CCCAGATG-TGCACAGATTTAC	loxF8R	3	loxF8L	2	CATCTGGG/CCCAGATG		5
chr4	136237795	CTTAGCTTCTGGG-CCCAGATG-CCCTCAGACTTAT	loxF8R	4	loxF8L	3	CATCTGGG/CCCAGATG		7
---									0
chr5	111873307	ATAAACTTATGGA-CTGAAAAC-CACACAAACTTAT	loxF8L	3	loxF8R	2	CTGAAAAC/GTTTTCAG		5
chr20	45575462	AAAGATCTGTACA-CTGAAAAC-TACAAAATATTAG	loxF8L	4	loxF8R	3	CTGAAAAC/GTTTTCAG		7
---									0
chr3	106325090	ACAAATCTGGGGG-CTTAAAAC-AACACAATTTTAG	loxF8L	3	loxF8R	2	CTTAAAAC/GTTTTAAG		5
chr5	36935679	ATAAAGCTGGTGA-CTTAAAAC-AACAGAGATTTAT	loxF8L	3	loxF8L	3	CTTAAAAC/GTTTTAAG		6
chr5	82789660	ATAAATCTGTGTT-GTTTTAAG-TCACCAAGTTTAT	loxF8L	2	loxF8L	4	CTTAAAAC/GTTTTAAG		6
chr9	26761009	ATAAATCTGTGTG-GTTTTAAG-CACTAAATCTGTG	loxF8L	2	loxF8R	4	CTTAAAAC/GTTTTAAG		6
chr14	51516689	AAAAAGCTGTGGG-CTTAAAAC-TCAGCTTATTTAT	loxF8L	3	loxF8L	4	CTTAAAAC/GTTTTAAG		7
chr16	65448757	ATAAATTTGTGTT-GTTTTAAG-TCATCAGGTTTGT	loxF8L	3	loxF8L	4	CTTAAAAC/GTTTTAAG		7
chr1	109871760	ATAAATTTGTGTT-GTTTTAAG-TCACCAAATTTGT	loxF8L	3	loxF8L	4	CTTAAAAC/GTTTTAAG		7
chr2	164581662	ATAAATATGTGTT-GTTTTAAG-TCACCAAATTTGT	loxF8L	3	loxF8L	4	CTTAAAAC/GTTTTAAG		7
chr2	189014000	ATAAATTTAGTGA-CTTAAAAC-CACACAGATTTCT	loxF8L	4	loxF8L	3	CTTAAAAC/GTTTTAAG		7
chr5	116357611	ATAAACCTGGTGG-CTTAAAAC-AACACAAATTTAT	loxF8L	4	loxF8L	3	CTTAAAAC/GTTTTAAG		7
chr2	11520287	ATAGATCTATTGG-CTTAAAAC-AGCACATATTTAT	loxF8L	4	loxF8L	3	CTTAAAAC/GTTTTAAG		7
chr10	93210726	ATAAATCTCTGTT-GTTTTAAG-CCAACCCATTTAT	loxF8L	3	loxF8L	4	CTTAAAAC/GTTTTAAG		7
chr20	37185561	ATAAATGTAGGGG-CTTAAAAC-ACCACCGACTTAT	loxF8L	4	loxF8L	3	CTTAAAAC/GTTTTAAG		7
---									0
chr2	187472189	ATAATATTTTGTG-GCTGTGTC-TCCACATTTTTAT	loxF8R	3	loxF8L	2	GACACAGC/GCTGTGTC		5
chr2	98613667	ATGAGATTTTGGG-GACACAGC-CAAACAATATCAG	loxF8R	4	loxF8R	3	GACACAGC/GCTGTGTC		7
---									0
chr4	47017791	TTGAAGCTGTGGA-GATATTCA-TCCACAGATTGTT	loxF8L	3	loxF8L	2	GATATTCA/TGAATATC		5
chr8	125067555	CTAAGACTGTGGT-GATATTCA-TTCAAATATTTTT	loxF8R	3	loxF8L	4	GATATTCA/TGAATATC		7
chr8	112745615	ATGAGTTTGTGTG-GATATTCA-TGCAAAAATTTAC	loxF8R	3	loxF8L	4	GATATTCA/TGAATATC		7
---									0
chr7	50685102	CTATGATTCTGTG-GATTTAAC-TCCATAAATTTAA	loxF8R	2	loxF8L	3	GATTTAAC/GTTAAATC		5
chr1	215453324	ATATATCGGTGGT-GTTAAATC-TCCAGAGATTTTA	loxF8L	3	loxF8L	3	GATTTAAC/GTTAAATC		6
chr10	114066906	ATAAATGGGTGCA-GATTTAAC-TTGACACATTAAT	loxF8L	3	loxF8L	4	GATTTAAC/GTTAAATC		7
---									0
chr4	185024030	AGAAATCCATGGA-GCACTCCA-CACACATTCTGAG	loxF8L	3	loxF8R	2	GCACTCCA/TGGAGTGC		5
chr7	41250361	TTCACATTGTGTG-GCACTCCA-TTCACTCATTTGT	loxF8R	3	loxF8L	4	GCACTCCA/TGGAGTGC		7
---									0
chr4	21383225	ATAAATTTCTGGT-GTTTATGC-CACACAGTCTGTG	loxF8L	3	loxF8R	3	GCATAAAC/GTTTATGC		6
chr18	63905601	ATACATGTTTGTA-GTTTATGC-CACACAATCTATG	loxF8L	4	loxF8R	2	GCATAAAC/GTTTATGC		6
chr1	223372771	CACAGATTGGGTG-GCATAAAC-AACAGACATTTAT	loxF8R	3	loxF8L	4	GCATAAAC/GTTTATGC		7
chr5	22960989	CAAAGACTGGGTG-GCATAAAC-AACAAAGATGTAT	loxF8R	3	loxF8L	4	GCATAAAC/GTTTATGC		7
---									0
chr3	97493306	CACAGATTGGGTG-GCTTAAAA-GGCACAAATTTAT	loxF8R	3	loxF8L	3	GCTTAAAA/TTTTAAGC		6
chrX	44005178	CACAAATTTTGTG-GCTTAAAA-AACACAGATTTAT	loxF8R	4	loxF8L	2	GCTTAAAA/TTTTAAGC		6
chr8	22832476	ATAAATGTGTGTT-TTTTAAGC-CACCCAGTCTATG	loxF8L	3	loxF8R	4	GCTTAAAA/TTTTAAGC		7
chr4	112991405	CACAGATAGGGTG-GCTTAAAA-CCCAGAAATTTAT	loxF8R	4	loxF8L	3	GCTTAAAA/TTTTAAGC		7
chr3	174493525	ATAAATTTCTGTT-TTTTAAGC-CACACAGTCTGTG	loxF8L	4	loxF8R	3	GCTTAAAA/TTTTAAGC		7
chr15	72088160	ATAAATTTTTGTT-TTTTAAGC-CACTCAATCTGTG	loxF8L	4	loxF8R	3	GCTTAAAA/TTTTAAGC		7
chr13	27492423	CTAAATTTCTGTT-TTTTAAGC-CACACAGTCTGTG	loxF8R	4	loxF8R	3	GCTTAAAA/TTTTAAGC		7
---									0
chr4	54846164	CACAGATTGGGTG-GCTTAAAC-ACCACAGATGTAT	loxF8R	3	loxF8L	2	GCTTAAAC/GTTTAAGC		5
chr11	87134079	CACAGACTGTGTG-GCTTAAAC-AGCAGAGATTTAT	loxF8R	3	loxF8L	3	GCTTAAAC/GTTTAAGC		6
chr3	34897284	CAAAGACTGGGTG-GCTTAAAC-ACCAGAAATTTAT	loxF8R	3	loxF8L	3	GCTTAAAC/GTTTAAGC		6
chr5	170852876	CACAGACTGTGTG-GCTTAAAC-CACACAAATTTAT	loxF8R	3	loxF8L	3	GCTTAAAC/GTTTAAGC		6
chr1	208000566	TTCAGACTGTGTG-GCTTAAAC-AACACAAATTTAT	loxF8R	3	loxF8L	3	GCTTAAAC/GTTTAAGC		6
chr17	11146773	CACAGACTGGGTG-GCTTAAAC-ACCAGAGATTTAT	loxF8R	4	loxF8L	2	GCTTAAAC/GTTTAAGC		6
chr12	41130644	ATAAATCTCTGTA-GTTTAAGC-CACACAAGCTGTA	loxF8L	2	loxF8R	4	GCTTAAAC/GTTTAAGC		6
chr3	90037366	ATAAATGTCTGTT-GTTTAAGC-CACACAGTCTTTG	loxF8L	4	loxF8R	2	GCTTAAAC/GTTTAAGC		6
chr9	89163771	CACAGACTGGGTG-GCTTAAAC-TACACACATTTAT	loxF8R	4	loxF8L	2	GCTTAAAC/GTTTAAGC		6
chr3	110627533	ATAAATGTTTGTT-GTTTAAGC-CACACAATCTATG	loxF8L	4	loxF8R	2	GCTTAAAC/GTTTAAGC		6
chr8	55554779	ATAAATTTCTGTT-GTTTAAGC-CACACAATCATAA	loxF8L	4	loxF8R	2	GCTTAAAC/GTTTAAGC		6
chr3	60805273	CAAGGATTGTGTG-GCTTAAAC-AACAGAAATTTAT	loxF8R	2	loxF8L	4	GCTTAAAC/GTTTAAGC		6
chr4	30392885	ATACATCTATGTT-GTTTAAGC-CACTCAATCTTTG	loxF8L	4	loxF8R	2	GCTTAAAC/GTTTAAGC		6
chr19	46575797	AAAAGATTGGGTG-GCTTAAAC-AACAGACATTTAT	loxF8R	3	loxF8L	4	GCTTAAAC/GTTTAAGC		7
chr8	69013922	AGAAATCTGTGTT-GTTTAAGC-CACCCAGTCTGTG	loxF8L	3	loxF8R	4	GCTTAAAC/GTTTAAGC		7
chr1	34174735	ATAAAATTCTGTT-GTTTAAGC-CACACAGTCTGTG	loxF8R	4	loxF8R	3	GCTTAAAC/GTTTAAGC		7
chrX	6549611	ATAAATATCTGTT-GTTTAAGC-CACACAGCCTTTG	loxF8L	4	loxF8R	3	GCTTAAAC/GTTTAAGC		7
chr10	99379843	CATAGACTGTGTG-GCTTAAAC-AACAGATATTTAT	loxF8R	3	loxF8L	4	GCTTAAAC/GTTTAAGC		7
chr13	46929994	ATAAATATTTGTT-GTTTAAGC-CACCCAATCTATG	loxF8L	4	loxF8R	3	GCTTAAAC/GTTTAAGC		7
chr8	26535052	CATAGATTGGGTG-GCTTAAAC-AACAAATATTTAT	loxF8R	3	loxF8L	4	GCTTAAAC/GTTTAAGC		7
chrX	126508087	CATAGATTGAGTG-GCTTAAAC-AACAAATATTTAT	loxF8R	3	loxF8L	4	GCTTAAAC/GTTTAAGC		7
chr22	33401810	ATAAATCTATGTT-GTTTAAGC-CACCCAGTCTGTG	loxF8L	3	loxF8R	4	GCTTAAAC/GTTTAAGC		7
chr7	96701517	ATAAATCTCTGAT-GTTTAAGC-CACCCAGTCTATG	loxF8L	3	loxF8R	4	GCTTAAAC/GTTTAAGC		7
chrX	103144662	ATAAATCTCTGCT-GTTTAAGC-CACACAGTCTATA	loxF8L	3	loxF8R	4	GCTTAAAC/GTTTAAGC		7
chr9	129841131	CACAGACTGGGTG-GCTTAAAC-GACAGAGATTTAT	loxF8R	4	loxF8L	3	GCTTAAAC/GTTTAAGC		7
chr19	47967419	CACAGATGGGGTG-GCTTAAAC-GACAGAGATTTAT	loxF8R	4	loxF8L	3	GCTTAAAC/GTTTAAGC		7
chr4	104877336	ATAAATCTCTGTT-GTTTAAGC-CACAAACTCTATG	loxF8L	3	loxF8R	4	GCTTAAAC/GTTTAAGC		7
chr12	114563391	CACAAACTGTGTG-GCTTAAAC-AACAGAGATTTAT	loxF8R	4	loxF8L	3	GCTTAAAC/GTTTAAGC		7
chrX	69895957	CACAAACTGTGTG-GCTTAAAC-AACAGAGATTTAT	loxF8R	4	loxF8L	3	GCTTAAAC/GTTTAAGC		7
chr2	140551118	ATAAATCTCTGTT-GTTTAAGC-CACCCAGTCTATG	loxF8L	3	loxF8R	4	GCTTAAAC/GTTTAAGC		7
chr5	107274460	ATAAATCTCTGTT-GTTTAAGC-CACCCAGTCTGTG	loxF8L	3	loxF8R	4	GCTTAAAC/GTTTAAGC		7
chr6	82827093	ATAAATCTCTGTT-GTTTAAGC-CACCCAGTCTGTG	loxF8L	3	loxF8R	4	GCTTAAAC/GTTTAAGC		7
chr9	107193498	ATAAATCTCTGTT-GTTTAAGC-CACCCAGTCTGTG	loxF8L	3	loxF8R	4	GCTTAAAC/GTTTAAGC		7
chr10	72083015	ATAAATCTCTGTT-GTTTAAGC-CACCCCATCTCTG	loxF8L	3	loxF8R	4	GCTTAAAC/GTTTAAGC		7
chr10	120984950	CACAGATAGAGTG-GCTTAAAC-AACAGAGATTTAT	loxF8R	4	loxF8L	3	GCTTAAAC/GTTTAAGC		7
chr14	95819015	CACAGATTGCCTG-GCTTAAAC-AACAGAGATTTAT	loxF8R	4	loxF8L	3	GCTTAAAC/GTTTAAGC		7
chr6	100866809	ATAAATCTTTGTT-GTTTAAGC-CACCTAATCTGTG	loxF8L	3	loxF8R	4	GCTTAAAC/GTTTAAGC		7
chr16	85895078	CATAGCTTGTGTG-GCTTAAAC-AGCAGACATTTAT	loxF8R	3	loxF8L	4	GCTTAAAC/GTTTAAGC		7
chr7	91115227	CTTAGACTGGGTG-GCTTAAAC-AGCAGACATTTAT	loxF8R	3	loxF8L	4	GCTTAAAC/GTTTAAGC		7
chr2	53029114	ATAAATGTCTGGT-GTTTAAGC-CACCCATTCTATG	loxF8L	3	loxF8R	4	GCTTAAAC/GTTTAAGC		7
chr15	57360761	TTAAGACTTTGTG-GCTTAAAC-AACAGACATTTAT	loxF8R	3	loxF8L	4	GCTTAAAC/GTTTAAGC		7
chr4	14326414	ATAAATGTCTGTT-GTTTAAGC-CACACAGTCTATG	loxF8L	4	loxF8R	3	GCTTAAAC/GTTTAAGC		7
chr2	12314900	CATAGATTGGGTG-GCTTAAAC-AACAGACATTTAT	loxF8R	3	loxF8L	4	GCTTAAAC/GTTTAAGC		7
chr8	94399771	CATAGATTGGGTG-GCTTAAAC-AACAGACATTTAT	loxF8R	3	loxF8L	4	GCTTAAAC/GTTTAAGC		7
chr18	52654419	CACAGATTGGGTG-GCTTAAAC-AACAGACATTTAT	loxF8R	3	loxF8L	4	GCTTAAAC/GTTTAAGC		7
chr1	230001277	CACAGATTGGGTG-GCTTAAAC-AACAGACATTTAT	loxF8R	3	loxF8L	4	GCTTAAAC/GTTTAAGC		7
chr5	163956811	ATAAATGTCTGTT-GTTTAAGC-CACCCAATCTGTG	loxF8L	4	loxF8R	3	GCTTAAAC/GTTTAAGC		7
chr9	114944048	CTTAGACTGGGTG-GCTTAAAC-AACAGACATTTAT	loxF8R	3	loxF8L	4	GCTTAAAC/GTTTAAGC		7
chr1	232921996	CATAGATTGAGTG-GCTTAAAC-AACAGACATTTAT	loxF8R	3	loxF8L	4	GCTTAAAC/GTTTAAGC		7
chr4	54383832	ATAAATGTCTGTT-GTTTAAGC-TACACAGTCTAAG	loxF8L	4	loxF8R	3	GCTTAAAC/GTTTAAGC		7
chr5	168387529	CATAGATTGGGTG-GCTTAAAC-GTTACACATTTAT	loxF8R	3	loxF8L	4	GCTTAAAC/GTTTAAGC		7
chr4	189364870	CACAGACTGGGTG-GCTTAAAC-AACACACATTTAT	loxF8R	4	loxF8L	3	GCTTAAAC/GTTTAAGC		7
chrX	13575569	ATAAATGTGTGTT-GTTTAAGC-CACCCAGTCTGTG	loxF8L	3	loxF8R	4	GCTTAAAC/GTTTAAGC		7
chr8	115175861	ATAAATGTGTGTT-GTTTAAGC-CACTCAGTCTGTG	loxF8L	3	loxF8R	4	GCTTAAAC/GTTTAAGC		7
chr4	26892236	CAAAGACTGCGTG-GCTTAAAC-ATCAAACATTTAT	loxF8R	3	loxF8L	4	GCTTAAAC/GTTTAAGC		7
chr14	85760769	ATAAATGTTTGCT-GTTTAAGC-CACCCAATCTATG	loxF8L	4	loxF8R	3	GCTTAAAC/GTTTAAGC		7
chrX	128869732	CGTAGAATGGGTG-GCTTAAAC-ACCAAACATTTAT	loxF8R	4	loxF8L	3	GCTTAAAC/GTTTAAGC		7
chr13	21115302	ATAAATGTTTGTT-GTTTAAGC-CACACAGTCTATG	loxF8L	4	loxF8R	3	GCTTAAAC/GTTTAAGC		7
chr1	170144656	ATAAATGTTTGTT-GTTTAAGC-CACATAGTCTTTG	loxF8L	4	loxF8R	3	GCTTAAAC/GTTTAAGC		7
chr21	25628930	CATAGATTGAGTG-GCTTAAAC-AACAAACATTTAT	loxF8R	3	loxF8L	4	GCTTAAAC/GTTTAAGC		7
chr21	25629017	CATAGATTGAGTG-GCTTAAAC-AACAAACATTTAT	loxF8R	3	loxF8L	4	GCTTAAAC/GTTTAAGC		7
chrX	110349270	CCCAGATTGAGTG-GCTTAAAC-AACAAACATTTAT	loxF8R	3	loxF8L	4	GCTTAAAC/GTTTAAGC		7
chr6	95390709	CTAAGACTGAGTA-GCTTAAAC-AACAAACATTTAT	loxF8R	3	loxF8L	4	GCTTAAAC/GTTTAAGC		7
chr7	47065340	ATAAATTTATGTT-GTTTAAGC-CACACAGTCTGTG	loxF8L	4	loxF8R	3	GCTTAAAC/GTTTAAGC		7
chr5	104054931	ATAAATTTATGTT-GTTTAAGC-CTCACAATCTATG	loxF8L	4	loxF8R	3	GCTTAAAC/GTTTAAGC		7
chr13	100913832	ATAAATTTCTGAT-GTTTAAGC-CACCCAATCTGTG	loxF8L	4	loxF8R	3	GCTTAAAC/GTTTAAGC		7
chr12	42003452	ATAAATTTCTGTA-GTTTAAGC-CACCCAGTCTGTG	loxF8L	3	loxF8R	4	GCTTAAAC/GTTTAAGC		7
chr6	152514840	ATAAATTTCTGTA-GTTTAAGC-CACCCAGTCTGTG	loxF8L	3	loxF8R	4	GCTTAAAC/GTTTAAGC		7
chr7	113968198	ATAAATTTCTGTA-GTTTAAGC-CACTCAGACTTAT	loxF8L	3	loxF8L	4	GCTTAAAC/GTTTAAGC		7
chr8	58551386	ATAAATTTCTGTC-GTTTAAGC-CACCCAATCTATG	loxF8L	4	loxF8R	3	GCTTAAAC/GTTTAAGC		7
chr1	175053094	CAGAGGTTGTGTG-GCTTAAAC-AACAGAAATTTAT	loxF8R	3	loxF8L	4	GCTTAAAC/GTTTAAGC		7
chr16	6771253	ATAAATTTCTGTT-GTTTAAGC-CACACAGTCTACG	loxF8L	4	loxF8R	3	GCTTAAAC/GTTTAAGC		7
chr10	126282034	CAGAGACTGTGTG-GCTTAAAC-AACAGAAATTTAT	loxF8R	3	loxF8L	4	GCTTAAAC/GTTTAAGC		7
chr16	54153425	ATAAATTTCTGTT-GTTTAAGC-CACACAGTCTGTG	loxF8L	4	loxF8R	3	GCTTAAAC/GTTTAAGC		7
chr17	62510504	CACAGACTGTGTG-GCTTAAAC-AACAGAAATTTAT	loxF8R	3	loxF8L	4	GCTTAAAC/GTTTAAGC		7
chr19	38866793	ATAAATTTCTGTT-GTTTAAGC-CACACAGTCTGTG	loxF8L	4	loxF8R	3	GCTTAAAC/GTTTAAGC		7
chr2	117492981	CACAGACTGTGTG-GCTTAAAC-AACAGAAATTTAT	loxF8R	3	loxF8L	4	GCTTAAAC/GTTTAAGC		7
chr3	73347092	CACAGACTGTGTG-GCTTAAAC-AACAGAAATTTAT	loxF8R	3	loxF8L	4	GCTTAAAC/GTTTAAGC		7
chr7	128564414	CACAGACTGTGTG-GCTTAAAC-AACAGAAATTTAT	loxF8R	3	loxF8L	4	GCTTAAAC/GTTTAAGC		7
chr10	61042075	ATAAATTTCTGTT-GTTTAAGC-CACCCAATCAGAG	loxF8L	4	loxF8R	3	GCTTAAAC/GTTTAAGC		7
chr13	37670180	ATAAATTTCTGTT-GTTTAAGC-CACCCAATCTATG	loxF8L	4	loxF8R	3	GCTTAAAC/GTTTAAGC		7
chr14	97051701	CATAGATTGGGTG-GCTTAAAC-AACAGAAATTTAT	loxF8R	3	loxF8L	4	GCTTAAAC/GTTTAAGC		7
chr1	179235530	ATAAATTTCTGTT-GTTTAAGC-CACCCAATCTGTG	loxF8L	4	loxF8R	3	GCTTAAAC/GTTTAAGC		7
chr20	21014150	CACAGATTGGGTG-GCTTAAAC-AACAGAAATTTAT	loxF8R	3	loxF8L	4	GCTTAAAC/GTTTAAGC		7
chr2	207259558	CACAGATTGGGTG-GCTTAAAC-AACAGAAATTTAT	loxF8R	3	loxF8L	4	GCTTAAAC/GTTTAAGC		7
chr5	78201147	ATAAATTTCTGTT-GTTTAAGC-CACCCAATCTGTG	loxF8L	4	loxF8R	3	GCTTAAAC/GTTTAAGC		7
chr8	57883620	ATAAATTTCTGTT-GTTTAAGC-CACCCAATCTGTG	loxF8L	4	loxF8R	3	GCTTAAAC/GTTTAAGC		7
chr9	3018756	CACAGATTGGGTG-GCTTAAAC-AACAGAAATTTAT	loxF8R	3	loxF8L	4	GCTTAAAC/GTTTAAGC		7
chr12	33939095	ATAAATTTCTGTT-GTTTAAGC-CACCCAGTCTAAG	loxF8L	4	loxF8R	3	GCTTAAAC/GTTTAAGC		7
chr5	54279299	CTTAGACTGGGTG-GCTTAAAC-AACAGAAATTTAT	loxF8R	3	loxF8L	4	GCTTAAAC/GTTTAAGC		7
chr2	20429514	CTGAGACTGGGTG-GCTTAAAC-AACAGAAATTTAT	loxF8R	3	loxF8L	4	GCTTAAAC/GTTTAAGC		7
chr22	26173660	CTTAGATAGGGTG-GCTTAAAC-AACAGAAATTTAT	loxF8R	3	loxF8L	4	GCTTAAAC/GTTTAAGC		7
chr5	101867922	CACAGATTGAGTG-GCTTAAAC-AACAGAAATTTAT	loxF8R	3	loxF8L	4	GCTTAAAC/GTTTAAGC		7
chr7	48324129	CACAGATTGAGTG-GCTTAAAC-AACAGAAATTTAT	loxF8R	3	loxF8L	4	GCTTAAAC/GTTTAAGC		7
chr3	19286513	ATAAATTTCTGTT-GTTTAAGC-CACTCAGTCTGAG	loxF8L	4	loxF8R	3	GCTTAAAC/GTTTAAGC		7
chr11	87382246	CAAAGACTGAGTG-GCTTAAAC-AACAGAAATTTAT	loxF8R	3	loxF8L	4	GCTTAAAC/GTTTAAGC		7
chrX	69552808	CAAAGACTGTGTA-GCTTAAAC-AACAGAAATTTAT	loxF8R	3	loxF8L	4	GCTTAAAC/GTTTAAGC		7
chr3	47561519	ATAAATTTGTGCT-GTTTAAGC-CACCCAGTCTGTG	loxF8L	3	loxF8R	4	GCTTAAAC/GTTTAAGC		7
chr21	23811850	TATAGACTGTGTG-GCTTAAAC-AACACAAATTTAT	loxF8R	4	loxF8L	3	GCTTAAAC/GTTTAAGC		7
chr17	16248818	CATAGACTGGGTG-GCTTAAAC-AACACAAATTTAT	loxF8R	4	loxF8L	3	GCTTAAAC/GTTTAAGC		7
chr14	59798384	CACAGATTTAGTG-GCTTAAAC-AACACAAATTTAT	loxF8R	4	loxF8L	3	GCTTAAAC/GTTTAAGC		7
chr9	115987708	ATAAATTTGTGTT-GTTTAAGC-CACTAAATCTGTG	loxF8L	3	loxF8R	4	GCTTAAAC/GTTTAAGC		7
chr4	14231063	ATAAATTTTTGTT-GTTTAAGC-CACACAGTCTATG	loxF8L	4	loxF8R	3	GCTTAAAC/GTTTAAGC		7
chr8	29363935	CACAGACTGTGTG-GCTTAAAC-AACAAAAATTTAT	loxF8R	3	loxF8L	4	GCTTAAAC/GTTTAAGC		7
chr3	110308508	CACAGATTGGGTG-GCTTAAAC-AACAAAAATTTAT	loxF8R	3	loxF8L	4	GCTTAAAC/GTTTAAGC		7
chr3	118390460	ATAAATTTTTGTT-GTTTAAGC-CACCCAGTCTTTG	loxF8L	4	loxF8R	3	GCTTAAAC/GTTTAAGC		7
chr12	38215852	ATAAATTTTTGTT-GTTTAAGC-CACCCATTCTGAG	loxF8L	4	loxF8R	3	GCTTAAAC/GTTTAAGC		7
chr7	24377068	ATAACTTTCTGGT-GTTTAAGC-CAAGCAATCTGAG	loxF8L	4	loxF8R	3	GCTTAAAC/GTTTAAGC		7
chr20	8957887	CACAGAATGTGTG-GCTTAAAC-AACAGAAACTTAT	loxF8R	3	loxF8R	4	GCTTAAAC/GTTTAAGC		7
chr11	106905321	CATAGATTGGGTG-GCTTAAAC-AACAGAAACTTAT	loxF8R	3	loxF8R	4	GCTTAAAC/GTTTAAGC		7
chr10	123296960	ATAAGTTTCTGTT-GTTTAAGC-CACTCAATCTATG	loxF8R	4	loxF8R	3	GCTTAAAC/GTTTAAGC		7
chr6	83470819	ATAAGTTTGTGTT-GTTTAAGC-CACCCAGTCTGTG	loxF8R	3	loxF8R	4	GCTTAAAC/GTTTAAGC		7
chr17	62918593	CATAGACTGTGTG-GCTTAAAC-AACAGAGATGTAT	loxF8R	3	loxF8L	4	GCTTAAAC/GTTTAAGC		7
chr5	13398154	ATATATTTGTGGT-GTTTAAGC-CACCCAGTCTAGG	loxF8L	3	loxF8R	4	GCTTAAAC/GTTTAAGC		7
---									0
chr2	45957213	CAAAGATTTTTTG-TGTTTTCC-TCCACTGTTTTAT	loxF8R	3	loxF8L	2	GGAAAACA/TGTTTTCC		5
chr14	44029073	ACAAATGTGTGAA-TGTTTTCC-CACATACACTAAG	loxF8L	3	loxF8R	4	GGAAAACA/TGTTTTCC		7
---									0
chr2	80869463	ATAAATTTGTGTT-GTTTTAAC-CACACAGTTTTTG	loxF8L	3	loxF8R	3	GTTAAAAC/GTTTTAAC		6
chr2	193039018	ATAGATATGTGGA-GTTAAAAC-TCCCATGATTAAT	loxF8L	2	loxF8L	4	GTTAAAAC/GTTTTAAC		6
chr9	83941180	ATAAATGTCTGTT-GTTTTAAC-CACTAAATTTTAG	loxF8L	4	loxF8R	3	GTTAAAAC/GTTTTAAC		7
chr5	30068662	CACAGACTGTGTG-GTTAAAAC-AACAGAAATTTAT	loxF8R	3	loxF8L	4	GTTAAAAC/GTTTTAAC		7
chr12	77078592	ATAAATTTCTGTT-GTTAAAAC-CACCCAATCTGTG	loxF8L	4	loxF8R	3	GTTAAAAC/GTTTTAAC		7
---									0
chr10	47180030	AAAAGTCTGTGTA-TATATTTA-TACATATATTTAT	loxF8L	3	loxF8L	3	TAAATATA/TATATTTA		6
chrX	140345371	ATATATGTGTGCA-TAAATATA-TACACATATATAT	loxF8L	3	loxF8L	3	TAAATATA/TATATTTA		6
chr21	33502034	TTCAATGTATGGA-TATATTTA-TCCATATATTTAT	loxF8L	4	loxF8L	2	TAAATATA/TATATTTA		6
chr15	94244057	ATACATATGTGTA-TATATTTA-TGCACACATATGT	loxF8L	3	loxF8L	4	TAAATATA/TATATTTA		7
chr15	94243980	ATACATATGTGTA-TATATTTA-TGCACACATATGT	loxF8L	3	loxF8L	4	TAAATATA/TATATTTA		7
chr14	82925533	ATAAAATTCTGAG-TATATTTA-CACACAAATGTAG	loxF8R	4	loxF8R	3	TAAATATA/TATATTTA		7
chr3	94015986	ATAAACATGAGAA-TATATTTA-TATACAATCTTAT	loxF8L	4	loxF8R	3	TAAATATA/TATATTTA		7
chr11	21057474	TTATGCTTGTTTG-TAAATATA-TCAATATATTTAT	loxF8R	4	loxF8L	3	TAAATATA/TATATTTA		7
chr1	187718091	CTAATATTTTATT-TAAATATA-TCTTCATATTTAT	loxF8R	4	loxF8L	3	TAAATATA/TATATTTA		7
chr1	199518390	ATAAATATGTACA-TAAATATA-TATACAATTTTAC	loxF8L	3	loxF8R	4	TAAATATA/TATATTTA		7
chr20	13685563	ATAAATATGTATA-TAAATATA-CACACATACTTGA	loxF8L	3	loxF8R	4	TAAATATA/TATATTTA		7
chr8	100052260	ATAAATGTATATA-TATATTTA-TATACATATTTAT	loxF8L	4	loxF8L	3	TAAATATA/TATATTTA		7
chr1	95340539	ATAGATATATGCA-TATATTTA-TAAACATATTTAT	loxF8L	4	loxF8L	3	TAAATATA/TATATTTA		7
chr16	8103581	GTAAATATGTTGA-TAAATATA-AACAATGATTTAT	loxF8L	3	loxF8L	4	TAAATATA/TATATTTA		7
chrX	26082270	ATATATCTATAGA-TATATTTA-TAGATACATTTAT	loxF8L	3	loxF8L	4	TAAATATA/TATATTTA		7
chr8	137420094	ATAAATGTGTATA-TATATTTA-TATACATATATAT	loxF8L	3	loxF8L	4	TAAATATA/TATATTTA		7
chr15	94243860	ATACATATGTGTA-TATATTTA-TGTACACATATAT	loxF8L	3	loxF8L	4	TAAATATA/TATATTTA		7
chr7	8279814	ATATATATGTGTA-TAAATATA-CACACACATATAT	loxF8L	3	loxF8L	4	TAAATATA/TATATTTA		7
chr4	92583888	ATATATATGTGTA-TATATTTA-TATACACATATAT	loxF8L	3	loxF8L	4	TAAATATA/TATATTTA		7
chr2	225018780	CTAAGATGTCATG-TAAATATA-TATACAGATATAT	loxF8R	4	loxF8L	3	TAAATATA/TATATTTA		7
chr18	67105524	ATATATGTGTGTA-TATATTTA-TATACACATATAT	loxF8L	3	loxF8L	4	TAAATATA/TATATTTA		7
chr4	52733423	ATATATGTGTGTA-TATATTTA-TACACATATATAC	loxF8L	3	loxF8L	4	TAAATATA/TATATTTA		7
chrX	2166444	CACACACTGTGTG-TATATTTA-CACACAATGTGTG	loxF8R	4	loxF8R	3	TAAATATA/TATATTTA		7
chrY	2166444	CACACACTGTGTG-TATATTTA-CACACAATGTGTG	loxF8R	4	loxF8R	3	TAAATATA/TATATTTA		7
---									0
chr7	110812069	ATAAACCTATAGA-TACATATA-TCCACATATGTAT	loxF8L	3	loxF8L	2	TACATATA/TATATGTA		5
chr10	19023211	ATAAATTTGTATA-TATATGTA-TGCACATATATAT	loxF8L	3	loxF8L	3	TACATATA/TATATGTA		6
chr4	26734925	ATATATGTGTGTA-TATATGTA-TACACATATGTAT	loxF8L	3	loxF8L	3	TACATATA/TATATGTA		6
chr9	35880162	ATACATATGTGTA-TACATATA-TACACATATGTAT	loxF8L	3	loxF8L	3	TACATATA/TATATGTA		6
chr8	85566526	ATATATATGTGTA-TACATATA-TACACACATATAT	loxF8L	3	loxF8L	3	TACATATA/TATATGTA		6
chr14	81549734	ATATATATGTGTA-TATATGTA-TACACATATATAT	loxF8L	3	loxF8L	3	TACATATA/TATATGTA		6
chr8	15232780	ATATATGTGTGTA-TACATATA-TACACACATATAT	loxF8L	3	loxF8L	3	TACATATA/TATATGTA		6
chr5	114517608	AAAAATCTGTGTA-TATATGTA-TGTACATATGTAT	loxF8L	2	loxF8L	4	TACATATA/TATATGTA		6
chr4	179679287	ATATATCTGTGTA-TATATGTA-TACACACAGATAT	loxF8L	2	loxF8L	4	TACATATA/TATATGTA		6
chr14	58240130	TTAAGAATGTTTG-TATATGTA-TCCAAAGATCATT	loxF8R	3	loxF8L	4	TACATATA/TATATGTA		7
chr4	32007507	ACACATCTATGTA-TACATATA-TACACATGTTTAT	loxF8L	4	loxF8L	3	TACATATA/TATATGTA		7
chr5	142715191	ACATATATGTGTA-TACATATA-TACACATATATAT	loxF8L	4	loxF8L	3	TACATATA/TATATGTA		7
chr12	81625126	ACATATGTGTGTA-TACATATA-TACACACATATAT	loxF8L	4	loxF8L	3	TACATATA/TATATGTA		7
chr2	203960312	ATATATCTATGCA-TACATATA-TACACACATATGT	loxF8L	3	loxF8L	4	TACATATA/TATATGTA		7
chr3	28731842	ATAAACGTGTGAA-TACATATA-TAGATATATTTAT	loxF8L	3	loxF8L	4	TACATATA/TATATGTA		7
chr13	105089171	ATATATATGTGTA-TACATATA-TGTATATATTTAT	loxF8L	3	loxF8L	4	TACATATA/TATATGTA		7
chrX	69168353	ATAAGTGTATGTA-TACATATA-TATACAGATATAT	loxF8L	4	loxF8L	3	TACATATA/TATATGTA		7
chr21	22216484	ATATATGTGTGTA-TATATGTA-TGCATATATGTAT	loxF8L	3	loxF8L	4	TACATATA/TATATGTA		7
chr6	132015854	ATACATATATGTA-TACATATA-TACACACATATAT	loxF8L	4	loxF8L	3	TACATATA/TATATGTA		7
chr2	155412366	ATATATATGTGTA-TATATGTA-TACATATATGTAT	loxF8L	3	loxF8L	4	TACATATA/TATATGTA		7
chr8	126870329	ATATATATGTGTA-TACATATA-TACATATATGTAT	loxF8L	3	loxF8L	4	TACATATA/TATATGTA		7
chr19	28159667	ATACATATGTAGA-TACATATA-AACACACATGTAT	loxF8L	3	loxF8L	4	TACATATA/TATATGTA		7
chr2	191795593	ATACATATGTATA-TACATATA-TACACACATATAT	loxF8L	4	loxF8L	3	TACATATA/TATATGTA		7
chr21	26311754	ATACATATGTGCA-TACATATA-TACACATACATAT	loxF8L	3	loxF8L	4	TACATATA/TATATGTA		7
chr18	64143545	CACATATTATGTG-TACATATA-TACACATATGTAT	loxF8R	4	loxF8L	3	TACATATA/TATATGTA		7
chr18	52497362	ATACATATGTGTA-TATATGTA-TACACACATATAC	loxF8L	3	loxF8L	4	TACATATA/TATATGTA		7
chr18	52497392	ATACATATGTGTA-TATATGTA-TACACACATATAC	loxF8L	3	loxF8L	4	TACATATA/TATATGTA		7
chr4	101470595	ATACATATGTGTA-TACATATA-TACATATATATAT	loxF8L	3	loxF8L	4	TACATATA/TATATGTA		7
chrX	116116141	ATATATGTGTATA-TATATGTA-TACACATATGTAT	loxF8L	4	loxF8L	3	TACATATA/TATATGTA		7
chr13	76143827	ATATAGCTGTATA-TACATATA-TACACATATGTAT	loxF8L	4	loxF8L	3	TACATATA/TATATGTA		7
chr10	93235316	ATATATATGTGTG-TATATGTA-TACACACATGTAT	loxF8L	4	loxF8L	3	TACATATA/TATATGTA		7
chr14	42252603	ATATATGTGTATA-TACATATA-TACACACATGTAT	loxF8L	4	loxF8L	3	TACATATA/TATATGTA		7
chr4	80864465	ATACCTATGTGTA-TACATATA-TACACATATATAT	loxF8L	4	loxF8L	3	TACATATA/TATATGTA		7
chr5	15047078	ATATATCCATGGA-TACATATA-TATACATATCTAT	loxF8L	3	loxF8L	4	TACATATA/TATATGTA		7
chr12	39712612	ATAGATATGTGTA-TATATGTA-TACACATTTATAT	loxF8L	3	loxF8L	4	TACATATA/TATATGTA		7
chr13	88175344	ATATATATATGTA-TATATGTA-TACACATATATAT	loxF8L	4	loxF8L	3	TACATATA/TATATGTA		7
chr4	157830392	ATATATATATGTA-TACATATA-TACACATATATAT	loxF8L	4	loxF8L	3	TACATATA/TATATGTA		7
chr1	58730415	ATATATTTGTGCA-TATATGTA-TACATATATATAT	loxF8L	3	loxF8L	4	TACATATA/TATATGTA		7
chr16	82116139	ATATATGTGTGTA-TATATGTA-TTTACATATATAT	loxF8L	3	loxF8L	4	TACATATA/TATATGTA		7
chr11	24602285	ATATATATGTACA-TACATATA-TACACACATATAT	loxF8L	4	loxF8L	3	TACATATA/TATATGTA		7
chr5	68263168	ATATATCTATATA-TACATATA-TCTACATATATAT	loxF8L	4	loxF8L	3	TACATATA/TATATGTA		7
chr13	70778203	TTTAAATTGTGTG-TACATATA-TATACATATATAT	loxF8R	3	loxF8L	4	TACATATA/TATATGTA		7
chr4	179679229	ATATATATGTATA-TATATGTA-TACACACATATAT	loxF8L	4	loxF8L	3	TACATATA/TATATGTA		7
chr16	17098144	ATATATATGTGTA-TATATGTA-TATACATATATAT	loxF8L	3	loxF8L	4	TACATATA/TATATGTA		7
chr4	70583360	ATATATATGTGTA-TATATGTA-TATACATATATAT	loxF8L	3	loxF8L	4	TACATATA/TATATGTA		7
chr5	157093086	ATATATATGTGTA-TACATATA-TATACATATATAT	loxF8L	3	loxF8L	4	TACATATA/TATATGTA		7
chr11	23895048	ATATATATGTGCA-TACATATA-CACACATATATAT	loxF8L	3	loxF8L	4	TACATATA/TATATGTA		7
chr7	43004541	ATATATTTATGTA-TACATATA-TACACATATATAT	loxF8L	4	loxF8L	3	TACATATA/TATATGTA		7
chr18	50789787	ATATATATGTGTA-TATATGTA-TACATACATATAT	loxF8L	3	loxF8L	4	TACATATA/TATATGTA		7
chr18	50789815	ATATATATGTGTA-TATATGTA-TACATACATATAT	loxF8L	3	loxF8L	4	TACATATA/TATATGTA		7
chr10	19973327	ATATATATGTGTA-TATATGTA-TACTCACATATAT	loxF8L	3	loxF8L	4	TACATATA/TATATGTA		7
chr12	69041504	ATATATATGTGTA-TACATATA-TATACACATATAT	loxF8L	3	loxF8L	4	TACATATA/TATATGTA		7
chr4	11467136	ATATATGTGTATA-TATATGTA-TACACATATATAT	loxF8L	4	loxF8L	3	TACATATA/TATATGTA		7
chr1	234995616	ATATATATGTGTA-TATATGTA-TATATAGATATAT	loxF8L	3	loxF8L	4	TACATATA/TATATGTA		7
chr6	55986850	ATATATCTATATA-TACATATA-TACACATATATAT	loxF8L	4	loxF8L	3	TACATATA/TATATGTA		7
chr3	144966308	ATATATCCATGGA-TATATGTA-TACACATATATAC	loxF8L	3	loxF8L	4	TACATATA/TATATGTA		7
chr4	82222988	ATATGTGTGTGTA-TATATGTA-TACATAGATATAT	loxF8L	4	loxF8L	3	TACATATA/TATATGTA		7
chr4	179679431	ATATATGTGTGTA-TATATGTA-TACATACATATAT	loxF8L	3	loxF8L	4	TACATATA/TATATGTA		7
chr4	179679403	ATATATGTGTGTA-TATATGTA-TACATACATATAT	loxF8L	3	loxF8L	4	TACATATA/TATATGTA		7
chr6	64551155	ATATATGTGTATA-TACATATA-TACACACATATAT	loxF8L	4	loxF8L	3	TACATATA/TATATGTA		7
chr9	31039478	ATGAGTGTGTGTA-TACATATA-TACACACATATAT	loxF8L	4	loxF8L	3	TACATATA/TATATGTA		7
chr15	44140070	ATATATGTGTGTA-TACATATA-TACACACATATAG	loxF8L	3	loxF8L	4	TACATATA/TATATGTA		7
chr6	75757037	GTATATATGTGTA-TATATGTA-TACACACATATAT	loxF8L	4	loxF8L	3	TACATATA/TATATGTA		7
chr6	75756940	GTATATATGTGTA-TATATGTA-TACACACATATAT	loxF8L	4	loxF8L	3	TACATATA/TATATGTA		7
chr10	57150222	ATCAATCAATGGA-TACATATA-TCAACAGAATGAA	loxF8L	3	loxF8L	4	TACATATA/TATATGTA		7
chr3	132147151	GTATATGTGTGTA-TATATGTA-TACACAGATGCAT	loxF8L	4	loxF8L	3	TACATATA/TATATGTA		7
---									0
chr1	172873333	ATAAATCTATGTA-TGTATCTA-TCTACATATTTGT	loxF8L	2	loxF8L	3	TAGATACA/TGTATCTA		5
chr4	36303438	AAAAATCTGAGGA-TGTATCTA-TCTATATATTTTT	loxF8L	2	loxF8L	4	TAGATACA/TGTATCTA		6
chr9	91668437	ATAAGAAGGTGTG-TGTATCTA-TCTATAGAATTTT	loxF8R	3	loxF8L	4	TAGATACA/TGTATCTA		7
chrX	49754269	TTAAATGCATGGA-TAGATACA-TGCAGATATTTAT	loxF8L	4	loxF8L	3	TAGATACA/TGTATCTA		7
chr4	30277984	ATATATGTGTAGA-TAGATACA-TATACACATATAT	loxF8L	3	loxF8L	4	TAGATACA/TGTATCTA		7
---									0
chr4	55780475	ATAAACATATGGA-TTTGTATA-CACACAATCATTC	loxF8L	3	loxF8R	3	TATACAAA/TTTGTATA		6
chr4	146592794	AGATATTTGTGAA-TTTGTATA-CACATAATCATAG	loxF8L	4	loxF8R	2	TATACAAA/TTTGTATA		6
chrY	15708080	ATATATCTGTGGG-TATACAAA-CACACATTAATAT	loxF8L	2	loxF8R	4	TATACAAA/TTTGTATA		6
chr6	151860514	ATATATGTGTGTA-TATACAAA-CACACAGACATAC	loxF8L	3	loxF8R	4	TATACAAA/TTTGTATA		7
---									0
chrX	44149990	ATAAATACGTGTA-TATACACA-CACACAAACTTTT	loxF8L	3	loxF8R	3	TATACACA/TGTGTATA		6
chr2	75869383	ATATATCTATGTA-TGTGTATA-TCCCCAACTTTAT	loxF8L	3	loxF8L	3	TATACACA/TGTGTATA		6
chr10	99814066	ATATATATGTGTA-TGTGTATA-TACACATATATAT	loxF8L	3	loxF8L	3	TATACACA/TGTGTATA		6
chr7	66236399	ATATATATATGTA-TATACACA-CACACACTTTTAG	loxF8L	4	loxF8R	2	TATACACA/TGTGTATA		6
chr9	17356975	TTATGAGTGTGTG-TGTGTATA-TATACATATTTGT	loxF8R	3	loxF8L	4	TATACACA/TGTGTATA		7
chr22	35195660	ACACATATGTGTA-TATACACA-TACACACATATAT	loxF8L	4	loxF8L	3	TATACACA/TGTGTATA		7
chrX	5692950	ACACATGTGTGTA-TATACACA-TACACACATATAT	loxF8L	4	loxF8L	3	TATACACA/TGTGTATA		7
chr9	26104796	ACATATATGTGTA-TATACACA-TACACACATATAT	loxF8L	4	loxF8L	3	TATACACA/TGTGTATA		7
chr10	17968044	CTTTGTTTGTGTG-TGTGTATA-TACACACATATGT	loxF8R	3	loxF8L	4	TATACACA/TGTGTATA		7
chr4	12648826	ATATATGTGTGTA-TATACACA-TACACACATATGT	loxF8L	3	loxF8L	4	TATACACA/TGTGTATA		7
chr15	46227786	AGAAATGTGTGTA-TATACACA-CACACATACATAT	loxF8L	3	loxF8R	4	TATACACA/TGTGTATA		7
chr7	4571336	AGATATATGTGTA-TGTGTATA-TATACAGATATAT	loxF8L	4	loxF8L	3	TATACACA/TGTGTATA		7
chr3	114702437	ATAAACCTATAAA-TATACACA-TACACAGATGAAT	loxF8L	4	loxF8L	3	TATACACA/TGTGTATA		7
chr5	120576933	ATAAATATATGTA-TATACACA-TATACACATATAT	loxF8L	3	loxF8L	4	TATACACA/TGTGTATA		7
chr4	75495888	ATTTGTCTGTGTA-TATACACA-CACACATATTTAT	loxF8L	4	loxF8L	3	TATACACA/TGTGTATA		7
chrX	21731695	ATAAATGTGTATA-TGTGTATA-TGTACACATTAAT	loxF8L	3	loxF8L	4	TATACACA/TGTGTATA		7
chr14	94188568	ATATATATGTGTG-TATACACA-CACACACACTTAT	loxF8L	4	loxF8R	3	TATACACA/TGTGTATA		7
chr13	76480478	ATACATATGTGCA-TGTGTATA-TACACATACATAT	loxF8L	3	loxF8L	4	TATACACA/TGTGTATA		7
chr13	76480696	ATACATATGTGCA-TGTGTATA-TACACATACATAT	loxF8L	3	loxF8L	4	TATACACA/TGTGTATA		7
chr13	76480748	ATACATATGTGCA-TGTGTATA-TACACATACATAT	loxF8L	3	loxF8L	4	TATACACA/TGTGTATA		7
chr13	76480722	ATACATATGTGCA-TGTGTATA-TACACATACATAT	loxF8L	3	loxF8L	4	TATACACA/TGTGTATA		7
chr5	20542436	CAATGTGTGTGTG-TATACACA-TACACATATGTAT	loxF8R	4	loxF8L	3	TATACACA/TGTGTATA		7
chr6	44330579	TAAAGAGTGTGTG-TGTGTATA-CACACATATGTAT	loxF8R	3	loxF8L	4	TATACACA/TGTGTATA		7
chr4	83975351	ATATATATATGTA-TATACACA-CCCACACATGTAT	loxF8L	4	loxF8L	3	TATACACA/TGTGTATA		7
chr9	112289772	CTTATTTTGTGTG-TGTGTATA-TATACATATATAT	loxF8R	3	loxF8L	4	TATACACA/TGTGTATA		7
chr9	26104891	ATATATGTGTGTA-TGTGTATA-TATACATATATAT	loxF8L	3	loxF8L	4	TATACACA/TGTGTATA		7
chr9	26104943	ATATATATGTGTA-TGTGTATA-TATACATATATAT	loxF8L	3	loxF8L	4	TATACACA/TGTGTATA		7
chr9	26104917	ATATATATGTGTA-TGTGTATA-TATACATATATAT	loxF8L	3	loxF8L	4	TATACACA/TGTGTATA		7
chr10	56226231	ATATATGTGTATA-TATACACA-TGCACATATATAT	loxF8L	4	loxF8L	3	TATACACA/TGTGTATA		7
chr1	70692648	CCACGTGTGTGTG-TGTGTATA-TACACATATATAT	loxF8R	4	loxF8L	3	TATACACA/TGTGTATA		7
chr8	90233529	ATATATATGTGTA-TATACACA-CACACACATATAT	loxF8L	3	loxF8L	4	TATACACA/TGTGTATA		7
chrX	8061812	ATATATGTGTGTG-TGTGTATA-TACACATATATAT	loxF8L	4	loxF8L	3	TATACACA/TGTGTATA		7
chr13	108699103	ATATATATGTGTG-TGTGTATA-TACACATATATAT	loxF8L	4	loxF8L	3	TATACACA/TGTGTATA		7
chr21	21264944	ATATATATGTGTA-TGTGTATA-TATACACATATAT	loxF8L	3	loxF8L	4	TATACACA/TGTGTATA		7
chr4	156161766	ATATATATGTGTA-TGTGTATA-TATACACATATAT	loxF8L	3	loxF8L	4	TATACACA/TGTGTATA		7
chr4	59779570	ATATATGTGTGCA-TATACACA-CACACATATATAT	loxF8L	3	loxF8L	4	TATACACA/TGTGTATA		7
chr14	66372138	CTAAGAATATGTT-TGTGTATA-TATACACATATAT	loxF8R	3	loxF8L	4	TATACACA/TGTGTATA		7
chr12	97621887	ATATATGTGTGTA-TGTGTATA-TATACACATATAT	loxF8L	3	loxF8L	4	TATACACA/TGTGTATA		7
chr12	97621857	ATATATGTGTGTA-TGTGTATA-TATACACATATAT	loxF8L	3	loxF8L	4	TATACACA/TGTGTATA		7
chr12	97621827	ATATATGTGTGTA-TGTGTATA-TATACACATATAT	loxF8L	3	loxF8L	4	TATACACA/TGTGTATA		7
chr6	13131162	ATATATGTGTGTA-TATACACA-CACACACACATAT	loxF8L	3	loxF8R	4	TATACACA/TGTGTATA		7
chr3	23980756	ATATATGTGTGTG-TGTGTATA-TACACACATATAT	loxF8L	4	loxF8L	3	TATACACA/TGTGTATA		7
chr3	73885399	ATGTATCTGTATA-TATACACA-CACATAATTTTAA	loxF8L	4	loxF8R	3	TATACACA/TGTGTATA		7
---									0
chr5	175142056	ATAAAACTAAGGA-TGTATATA-TACACACATATAT	loxF8L	3	loxF8L	3	TATATACA/TGTATATA		6
chrY	17944115	ATAAATGTGTTTA-TATATACA-CACACAAACATAT	loxF8L	3	loxF8R	3	TATATACA/TGTATATA		6
chrY	17961828	ATATGTTTGTGTG-TGTATATA-TAAACACATTTAT	loxF8R	3	loxF8L	3	TATATACA/TGTATATA		6
chr5	15265388	ATACATATGTGTA-TGTATATA-TACACACATATAT	loxF8L	3	loxF8L	3	TATATACA/TGTATATA		6
chr5	15265422	ATACATATGTGTA-TGTATATA-TACACACATATAT	loxF8L	3	loxF8L	3	TATATACA/TGTATATA		6
chr5	15265286	ATACATATGTGTA-TGTATATA-TACACACATATAT	loxF8L	3	loxF8L	3	TATATACA/TGTATATA		6
chr5	15265354	ATACATATGTGTA-TGTATATA-TACACACATATAT	loxF8L	3	loxF8L	3	TATATACA/TGTATATA		6
chr5	15265320	ATACATATGTGTA-TGTATATA-TACACACATATAT	loxF8L	3	loxF8L	3	TATATACA/TGTATATA		6
chr18	27670451	ATATATATGTGTA-TATATACA-TACACACATATAT	loxF8L	3	loxF8L	3	TATATACA/TGTATATA		6
chr5	160091985	ATATATGTGTGTA-TATATACA-TACACGGATATAT	loxF8L	3	loxF8L	3	TATATACA/TGTATATA		6
chrX	56745410	ATACATATATGTA-TATATACA-TACACAGATTTTT	loxF8L	4	loxF8L	2	TATATACA/TGTATATA		6
chr10	130420690	ATAAATCTATGCA-TGTATATA-TACACATGTATAT	loxF8L	2	loxF8L	4	TATATACA/TGTATATA		6
chr16	56711107	ATAAATGTGTGTA-TATATACA-TATACATATATAT	loxF8L	2	loxF8L	4	TATATACA/TGTATATA		6
chr5	175783620	ATAAATGTGTGTA-TGTATATA-TATACATATATAT	loxF8L	2	loxF8L	4	TATATACA/TGTATATA		6
chrX	113930917	CTATGAATGTGTG-TGTATATA-TGCATACATATAT	loxF8R	2	loxF8L	4	TATATACA/TGTATATA		6
chr5	62980634	ATATATGTATGTA-TGTATATA-CACACAATTTTTT	loxF8L	4	loxF8R	3	TATATACA/TGTATATA		7
chr17	51568133	ATATATGTGTGTG-TATATACA-TCTACAAATTTTT	loxF8L	4	loxF8L	3	TATATACA/TGTATATA		7
chr14	93158576	ATATATATGTGTG-TGTATATA-TACACAGATGTGT	loxF8L	4	loxF8L	3	TATATACA/TGTATATA		7
chr8	82797849	ACATATATGTGTA-TATATACA-CACACACACATAG	loxF8L	4	loxF8R	3	TATATACA/TGTATATA		7
chr19	34902678	ATATATATGTGCA-TGTATATA-TACACATATATGT	loxF8L	3	loxF8L	4	TATATACA/TGTATATA		7
chr12	104096799	AGAAATGTGTGTA-TGTATATA-TACATACATATAT	loxF8L	3	loxF8L	4	TATATACA/TGTATATA		7
chr6	75834808	ATATATATGTGTA-TATATACA-TACACACAATTCT	loxF8L	3	loxF8L	4	TATATACA/TGTATATA		7
chr12	129144991	AGTAATATGTGTA-TATATACA-CACACATATTTAT	loxF8L	4	loxF8L	3	TATATACA/TGTATATA		7
chr11	119152684	CTTGGATTGTGAG-TGTATATA-CACATACTTTTAT	loxF8R	3	loxF8R	4	TATATACA/TGTATATA		7
chr12	102578666	ATAAATATATGTA-TATATACA-CACACACACGTAT	loxF8L	3	loxF8R	4	TATATACA/TGTATATA		7
chrX	62965147	ATATATTTATGTA-TGTATATA-TACATATATTTAT	loxF8L	4	loxF8L	3	TATATACA/TGTATATA		7
chr7	117212737	ATAAATATGCATA-TGTATATA-TACACATATGTAT	loxF8L	4	loxF8L	3	TATATACA/TGTATATA		7
chr9	9195019	ATATGTGTGTGTG-TGTATATA-TATACATATTTAT	loxF8R	4	loxF8L	3	TATATACA/TGTATATA		7
chr10	35206271	ATAAATATGTATA-TATATACA-TGCATATATATAT	loxF8L	3	loxF8L	4	TATATACA/TGTATATA		7
chr4	31964102	ATAAATATGTGTG-TGTATATA-TGTACATATATAT	loxF8L	3	loxF8L	4	TATATACA/TGTATATA		7
chr11	84666445	ATAAATCTCTTTA-TGTATATA-TCTATATATGTAT	loxF8L	3	loxF8L	4	TATATACA/TGTATATA		7
chr2	16829522	ATAAATGTATATA-TGTATATA-TGCACATATATAT	loxF8L	4	loxF8L	3	TATATACA/TGTATATA		7
chr2	49340966	ATATATATGTATA-TATATACA-CACACACATTTAT	loxF8L	4	loxF8L	3	TATATACA/TGTATATA		7
chrY	25533498	ATATGTTTGTATG-TGTATATA-TAAACACATTTAT	loxF8R	4	loxF8L	3	TATATACA/TGTATATA		7
chrY	25553623	ATAAATGTGTTTA-TATATACA-CATACAAACATAT	loxF8L	3	loxF8R	4	TATATACA/TGTATATA		7
chrY	24116477	ATATGTTTGTATG-TGTATATA-TAAACACATTTAT	loxF8R	4	loxF8L	3	TATATACA/TGTATATA		7
chrY	24136606	ATAAATGTGTTTA-TATATACA-CATACAAACATAT	loxF8L	3	loxF8R	4	TATATACA/TGTATATA		7
chr17	2713618	ATATATGTGTGTA-TATATACA-CATACATACTTAT	loxF8L	3	loxF8R	4	TATATACA/TGTATATA		7
chr17	54722114	ATAAGTGTGTGTG-TGTATATA-TACATACATATAT	loxF8R	3	loxF8L	4	TATATACA/TGTATATA		7
chr9	17738541	ATAAGTGTGTGTG-TATATACA-TACATATATATAT	loxF8R	3	loxF8L	4	TATATACA/TGTATATA		7
chr12	82342616	ATATATGTGTGTA-TGTATATA-TACATATATGTAT	loxF8L	3	loxF8L	4	TATATACA/TGTATATA		7
chr4	59899795	ATATATGTGTGTA-TATATACA-TACATATATGTAT	loxF8L	3	loxF8L	4	TATATACA/TGTATATA		7
chr6	106139108	ATATATGTGTGTA-TATATACA-TACATATATGTAT	loxF8L	3	loxF8L	4	TATATACA/TGTATATA		7
chr6	117923588	ATACATATGTGTA-TATATACA-TATACATATGTAT	loxF8L	3	loxF8L	4	TATATACA/TGTATATA		7
chr10	35683225	ATATATGTGTGTA-TATATACA-CGCACATATGTAT	loxF8L	3	loxF8L	4	TATATACA/TGTATATA		7
chr12	44882461	ATACATATGTGTA-TATATACA-TACACACACATAT	loxF8L	3	loxF8L	4	TATATACA/TGTATATA		7
chr20	35097754	ATACATATGTGTA-TATATACA-TACACATATATAC	loxF8L	3	loxF8L	4	TATATACA/TGTATATA		7
chr2	123955487	ATACATATGTGTA-TATATACA-TACATACATATAT	loxF8L	3	loxF8L	4	TATATACA/TGTATATA		7
chr5	161776335	ATATATGTATGTA-TGTATATA-TACACATATGTAT	loxF8L	4	loxF8L	3	TATATACA/TGTATATA		7
chr12	16065834	CTAAATGTGTATA-TGTATATA-TACACATATGTAT	loxF8L	4	loxF8L	3	TATATACA/TGTATATA		7
chr12	7329077	ATATATATCTGAA-TGTATATA-TACACATATGTAT	loxF8L	4	loxF8L	3	TATATACA/TGTATATA		7
chr3	66208907	ATATAAATGTGTA-TATATACA-TACACATATATAT	loxF8L	4	loxF8L	3	TATATACA/TGTATATA		7
chr11	55849477	ATATAGCTATAGA-TATATACA-TACACAATTTTAA	loxF8L	4	loxF8R	3	TATATACA/TGTATATA		7
chr13	65113958	ATATATATATGGA-TATATACA-CACACATACATAT	loxF8L	3	loxF8R	4	TATATACA/TGTATATA		7
chr14	41539380	ATATATATATGTA-TATATACA-CACACAAACTTTA	loxF8L	4	loxF8R	3	TATATACA/TGTATATA		7
chr1	144541962	ATATATATATGTA-TATATACA-TACACATATATAT	loxF8L	4	loxF8L	3	TATATACA/TGTATATA		7
chr1	144541990	ATATATATATGTA-TATATACA-TACACATATATAT	loxF8L	4	loxF8L	3	TATATACA/TGTATATA		7
chr1	144542018	ATATATATATGTA-TATATACA-TACACATATATAT	loxF8L	4	loxF8L	3	TATATACA/TGTATATA		7
chr4	59952165	ATATATATGTATA-TATATACA-CACACACACATAG	loxF8L	4	loxF8R	3	TATATACA/TGTATATA		7
chr6	8299852	ATATATATGTATA-TATATACA-CACACAGATATAT	loxF8L	4	loxF8L	3	TATATACA/TGTATATA		7
chr18	65845200	ATATATATGTATA-TATATACA-TACACACATATAT	loxF8L	4	loxF8L	3	TATATACA/TGTATATA		7
chr6	63125251	ATATATATGTATA-TATATACA-TGCACACATATAT	loxF8L	4	loxF8L	3	TATATACA/TGTATATA		7
chr4	90365358	ATATATATGTGCA-TATATACA-TATACACATATAT	loxF8L	3	loxF8L	4	TATATACA/TGTATATA		7
chr6	121509678	ATATATGTGTATA-TGTATATA-TGCACATATATAT	loxF8L	4	loxF8L	3	TATATACA/TGTATATA		7
chr13	80478498	ATATGTGTGTGTG-TGTATATA-TACACATATATAT	loxF8R	4	loxF8L	3	TATATACA/TGTATATA		7
chr16	31814442	ATATATATGTGTA-TATATACA-CACACACACATAT	loxF8L	3	loxF8R	4	TATATACA/TGTATATA		7
chr5	19848928	ATATATATGTGTA-TATATACA-CACACACACATAT	loxF8L	3	loxF8R	4	TATATACA/TGTATATA		7
chr11	116793512	ATATATGTGTGTG-TGTATATA-TACACATATATAT	loxF8L	4	loxF8L	3	TATATACA/TGTATATA		7
chr2	191141586	ATATATATGTGTA-TATATACA-CACACACATATAT	loxF8L	3	loxF8L	4	TATATACA/TGTATATA		7
chr3	28515792	ATATATGTGTGTG-TGTATATA-TACACATATATAT	loxF8L	4	loxF8L	3	TATATACA/TGTATATA		7
chr9	32892387	ATATATATGTGTA-TATATACA-CACACACATATAT	loxF8L	3	loxF8L	4	TATATACA/TGTATATA		7
chr1	189635220	ATATATATGTGTA-TATATACA-CACACATATATAT	loxF8L	3	loxF8L	4	TATATACA/TGTATATA		7
chr21	19773187	ATATATATGTGTG-TGTATATA-TACACATATATAT	loxF8L	4	loxF8L	3	TATATACA/TGTATATA		7
chr22	20620208	ATATATATGTGTG-TGTATATA-TACACATATATAT	loxF8L	4	loxF8L	3	TATATACA/TGTATATA		7
chr3	182256889	ATATATATGTGTG-TGTATATA-TACACATATATAT	loxF8L	4	loxF8L	3	TATATACA/TGTATATA		7
chr16	31814472	ATATATATGTGTA-TATATACA-CTCACACATATAT	loxF8L	3	loxF8L	4	TATATACA/TGTATATA		7
chr2	83185141	GAAAATCTGTTTA-TATATACA-TACACATATATAT	loxF8L	4	loxF8L	3	TATATACA/TGTATATA		7
chr2	131771016	ATGTATATGTGTA-TATATACA-TACACATATATAT	loxF8L	4	loxF8L	3	TATATACA/TGTATATA		7
chr4	93042379	ATATATATGTGTA-TATATACA-TACATACATATAT	loxF8L	3	loxF8L	4	TATATACA/TGTATATA		7
chr19	13290730	ATATATGTGTATA-TATATACA-TACACATATATAT	loxF8L	4	loxF8L	3	TATATACA/TGTATATA		7
chrY	6156818	ATATATGTGTATA-TGTATATA-TACACATATATAT	loxF8L	4	loxF8L	3	TATATACA/TGTATATA		7
chr1	72111047	CTAAATTTTTAGA-TATATACA-TACACATATATAT	loxF8L	4	loxF8L	3	TATATACA/TGTATATA		7
chr8	113005038	ATATATATGTGTC-TGTATATA-TACACACATATAT	loxF8L	4	loxF8L	3	TATATACA/TGTATATA		7
chr18	54105073	ATATATGTGTGTA-TGTATATA-CACACATATATAT	loxF8L	3	loxF8L	4	TATATACA/TGTATATA		7
chr5	53137136	ATATATGTGTGTA-TATATACA-CACACATATATAT	loxF8L	3	loxF8L	4	TATATACA/TGTATATA		7
chr8	36801667	ATATATGTGTGTA-TATATACA-CACACATATATAT	loxF8L	3	loxF8L	4	TATATACA/TGTATATA		7
chr10	43837088	ATATGAGTGTGTG-TGTATATA-TATATAGATATAT	loxF8R	3	loxF8L	4	TATATACA/TGTATATA		7
chr8	87862055	GTATATCTGTGTA-TATATACA-TATATAGATATAT	loxF8L	3	loxF8L	4	TATATACA/TGTATATA		7
chr5	112243228	ATATATCTATGTA-TATATACA-CACACACACATAT	loxF8L	3	loxF8R	4	TATATACA/TGTATATA		7
chr14	38040162	GTACATGTGTGCA-TATATACA-TATACAGATATAT	loxF8L	4	loxF8L	3	TATATACA/TGTATATA		7
chr7	79830860	GTATGTGTGTGTG-TATATACA-CACACAGATATAT	loxF8R	4	loxF8L	3	TATATACA/TGTATATA		7
chr8	126662362	ATATATGTGTGGG-TGTATATA-TACATACATATAT	loxF8L	3	loxF8L	4	TATATACA/TGTATATA		7
chr22	46940693	ATATATGTGTGTA-TGTATATA-CACACACACACAG	loxF8L	3	loxF8R	4	TATATACA/TGTATATA		7
chr9	22808291	ATATATGTGTGTA-TATATACA-CACACACACATAT	loxF8L	3	loxF8R	4	TATATACA/TGTATATA		7
chrX	46847687	ATATATGTGTGTG-TGTATATA-TACACACATATAT	loxF8L	4	loxF8L	3	TATATACA/TGTATATA		7
chr2	143471169	ATGAATATGTGTG-TGTATATA-TACACACATATAT	loxF8L	4	loxF8L	3	TATATACA/TGTATATA		7
chr13	58083980	ATGTATGTGTGTA-TATATACA-TACACACATATAT	loxF8L	4	loxF8L	3	TATATACA/TGTATATA		7
chr1	78532535	ATATATGTGTGTA-TATATACA-TACACACATATAC	loxF8L	3	loxF8L	4	TATATACA/TGTATATA		7
chr14	40341642	ATATATTTCTGAA-TATATACA-CACACATGCTTAC	loxF8L	4	loxF8R	3	TATATACA/TGTATATA		7
chr5	92430495	ATGAATATGTACA-TATATACA-TTCACAGACATAT	loxF8L	4	loxF8L	3	TATATACA/TGTATATA		7
chr2	147176759	CAAATAATGTGTG-TATATACA-TACACACACATAT	loxF8R	3	loxF8L	4	TATATACA/TGTATATA		7
chr2	50206838	CAAACAATGTGTG-TGTATATA-CACACACACACAG	loxF8R	3	loxF8R	4	TATATACA/TGTATATA		7
chr15	71695458	TTAATAATGTGTG-TATATACA-CATAAAATATTTG	loxF8R	3	loxF8R	4	TATATACA/TGTATATA		7
chr13	101380058	GTATATATGTGGA-TGTATATA-TACACATATATAC	loxF8L	3	loxF8L	4	TATATACA/TGTATATA		7
---									0
chr5	111160949	ATACATATGTTGA-TATCTTAA-TCCTCAAAGTTAT	loxF8L	3	loxF8L	3	TATCTTAA/TTAAGATA		6
chr12	112831695	CTCAGACTGTGTG-TATCTTAA-AACATTGATTTAT	loxF8R	2	loxF8L	4	TATCTTAA/TTAAGATA		6
---									0
chrX	36553518	ATAAATATGTAAA-TGTACATA-TACACATATTTAC	loxF8L	3	loxF8L	3	TATGTACA/TGTACATA		6
chr7	113223394	TTAATTTTGTGTG-TGTACATA-TAAACATATTTAT	loxF8R	3	loxF8L	3	TATGTACA/TGTACATA		6
chr10	131836555	ATAAGTGTGTGTG-TGTACATA-TACACATATATAT	loxF8R	3	loxF8L	3	TATGTACA/TGTACATA		6
chr3	181906035	ATATATTTGTGTG-TGTACATA-TCCACCTATTTAT	loxF8L	4	loxF8L	2	TATGTACA/TGTACATA		6
chr20	19096471	ATATACATGTGTA-TGTACATA-TATACATATTTAT	loxF8L	4	loxF8L	3	TATGTACA/TGTACATA		7
chr1	181146215	ATATATGTGTGCA-TATGTACA-CTCACAGGTGTAT	loxF8L	3	loxF8L	4	TATGTACA/TGTACATA		7
chr1	79631461	ATATAAATGTGTA-TGTACATA-TACACATATGTAT	loxF8L	4	loxF8L	3	TATGTACA/TGTACATA		7
chr3	568270	ATACATGTGTGTA-TGTACATA-CATACAAGCATAT	loxF8L	3	loxF8R	4	TATGTACA/TGTACATA		7
chr15	44369247	ATATATATGTATA-TATGTACA-TATACATTCTTAG	loxF8L	4	loxF8R	3	TATGTACA/TGTACATA		7
chr3	40164309	CTAAGTATATATG-TATGTACA-TGCACATATATAT	loxF8R	4	loxF8L	3	TATGTACA/TGTACATA		7
chr16	25163493	ATATATATGTGTA-TATGTACA-CATACAATCATTC	loxF8L	3	loxF8R	4	TATGTACA/TGTACATA		7
chr10	75749445	ATATATATGTGTA-TATGTACA-TACACACACATAT	loxF8L	3	loxF8L	4	TATGTACA/TGTACATA		7
chr7	119152469	ATATATATGTGTA-TATGTACA-TGCACACACATAT	loxF8L	3	loxF8L	4	TATGTACA/TGTACATA		7
chr1	200816669	GTATATGTGTGTA-TATGTACA-TGCACACATATAT	loxF8L	4	loxF8L	3	TATGTACA/TGTACATA		7
---									0
chrX	137217572	CTAAGATTTTATG-TTGTAATA-TCCACTGTTTTAA	loxF8R	2	loxF8L	3	TATTACAA/TTGTAATA		5
chr2	213210865	ATAAAACATTGGA-TATTACAA-AATATAATCTTAG	loxF8L	3	loxF8R	3	TATTACAA/TTGTAATA		6
chr4	54601389	TTAAAACTTTGGA-TATTACAA-AATAGAATTTTAG	loxF8L	3	loxF8R	4	TATTACAA/TTGTAATA		7
chr1	72811865	TTAAAACATTGGA-TATTACAA-AATATAATCTTAG	loxF8L	4	loxF8R	3	TATTACAA/TTGTAATA		7
chr11	56399890	TTAAAACATTGGA-TATTACAA-AATAGAATCTTAG	loxF8L	4	loxF8R	3	TATTACAA/TTGTAATA		7
chr1	184814640	CTAAGATTCTATT-TTGTAATA-TCCAATGTTTTAA	loxF8R	3	loxF8L	4	TATTACAA/TTGTAATA		7
chr3	84049394	CTAAGATTCTATT-TTGTAATA-TCCAATGTTTTAA	loxF8R	3	loxF8L	4	TATTACAA/TTGTAATA		7
chr4	42678835	CTAAGATTCTATT-TTGTAATA-TCCAATGTTTTAA	loxF8R	3	loxF8L	4	TATTACAA/TTGTAATA		7
chr6	36882220	CTAAGATTCTATT-TTGTAATA-TCCAATGTTTTAA	loxF8R	3	loxF8L	4	TATTACAA/TTGTAATA		7
---									0
chr9	74781847	CCACATCTGTGGA-TTCAAATA-ACCACAGATTGAA	loxF8L	3	loxF8L	3	TATTTGAA/TTCAAATA		6
chr6	164046670	TTGAATCTTTGGG-TTCAAATA-TCCAAAGATTTCT	loxF8L	4	loxF8L	2	TATTTGAA/TTCAAATA		6
---									0
chr7	105556538	CTATGATTGTATC-TGAAAAAA-TTAACTGATTTAT	loxF8R	3	loxF8L	3	TGAAAAAA/TTTTTTCA		6
chr6	124560708	CTAAGATTCTATG-TGAAAAAA-TTCACCTTCTTAG	loxF8R	2	loxF8R	4	TGAAAAAA/TTTTTTCA		6
chr2	210565180	TAAATATTGTGTG-TGAAAAAA-TCTGCAGTCTTAT	loxF8R	3	loxF8L	4	TGAAAAAA/TTTTTTCA		7
chr8	53161192	CCAAGATTTTGTA-TTTTTTCA-GACATAGTCTTTG	loxF8R	3	loxF8R	4	TGAAAAAA/TTTTTTCA		7
chr4	47997044	GTGAGATTCTGTC-TGAAAAAA-AACAAAAACTTAG	loxF8R	4	loxF8R	3	TGAAAAAA/TTTTTTCA		7
---									0
chr2	226862003	CTAATTTTGTGTG-TGTATGCA-TACACATATATAT	loxF8R	2	loxF8L	3	TGCATACA/TGTATGCA		5
chr2	137447943	AAAAATATGAGAA-TGCATACA-GACACATTCATAG	loxF8L	4	loxF8R	3	TGCATACA/TGTATGCA		7
chr19	53180541	ATAAAACCATGGG-TGTATGCA-TCTACATATTCAT	loxF8L	4	loxF8L	3	TGCATACA/TGTATGCA		7
---									0
chr5	109179587	CCACATCTGTGGA-TTCAACCA-TCCAGAGATTTTT	loxF8L	3	loxF8L	2	TGGTTGAA/TTCAACCA		5
chr5	134167348	CTACATCTGTGGA-TTCAACCA-ACCACAGATTAAA	loxF8L	2	loxF8L	3	TGGTTGAA/TTCAACCA		5
chr8	63184095	TTCAATCTGTGAA-TGGTTGAA-TCCACAGATGTAG	loxF8L	3	loxF8L	2	TGGTTGAA/TTCAACCA		5
chr5	125045667	CCACATCTGTGGA-TTCAACCA-ACCGCAGATTCAT	loxF8L	3	loxF8L	3	TGGTTGAA/TTCAACCA		6
chr13	49117562	CCAAATCTATGGA-TTCAACCA-ACCACAGATTGAA	loxF8L	3	loxF8L	3	TGGTTGAA/TTCAACCA		6
chr12	131716584	CCACATCTGTGGA-TTCAACCA-ACCACAGATCTAA	loxF8L	3	loxF8L	3	TGGTTGAA/TTCAACCA		6
chr9	20502484	CCACATCTGTGGA-TTCAACCA-ACCACAGATTGAA	loxF8L	3	loxF8L	3	TGGTTGAA/TTCAACCA		6
chr17	63667803	CTCAATCTGTGGT-TGGTTGAA-TCCACAGATGCAG	loxF8L	3	loxF8L	3	TGGTTGAA/TTCAACCA		6
chr8	31069420	CTGCATCTGTGGA-TTCAACCA-ACCACAGATTGAG	loxF8L	3	loxF8L	3	TGGTTGAA/TTCAACCA		6
chr3	185026137	CTGCATCTGTGGA-TTCAACCA-ACCACAGATTGAA	loxF8L	3	loxF8L	3	TGGTTGAA/TTCAACCA		6
chr12	50781354	TTCAATCTGTGGT-TGGTTGAA-TCCACAGATGTGA	loxF8L	3	loxF8L	3	TGGTTGAA/TTCAACCA		6
chr6	127488799	TCACATCTGTGGA-TTCAACCA-ACCACAGATTGAA	loxF8L	3	loxF8L	3	TGGTTGAA/TTCAACCA		6
chrX	104557875	TTAAATCTCTGGT-TGGTTGAA-TCCACAGATGTCA	loxF8L	3	loxF8L	3	TGGTTGAA/TTCAACCA		6
chr8	82523326	TTGCATCTGTGGA-TTCAACCA-ACCACAGATTGAA	loxF8L	3	loxF8L	3	TGGTTGAA/TTCAACCA		6
chr8	67259126	TTCAATTTGTGGT-TGGTTGAA-TCCACAGATGTAG	loxF8L	4	loxF8L	2	TGGTTGAA/TTCAACCA		6
chr18	24468511	TTCTATCTGTGGT-TGGTTGAA-TCCACAGATGTAG	loxF8L	4	loxF8L	2	TGGTTGAA/TTCAACCA		6
chr2	52748932	CTATATCTGTGGA-TTCAACCA-ACCACAGATCAAA	loxF8L	2	loxF8L	4	TGGTTGAA/TTCAACCA		6
chr15	50486002	TTCAATCTGTGGA-TGGTTGAA-TTCACAGATGCAG	loxF8L	2	loxF8L	4	TGGTTGAA/TTCAACCA		6
chrY	19566096	TTTGATCTGTGGT-TGGTTGAA-TCTACAGATGTCT	loxF8L	4	loxF8L	3	TGGTTGAA/TTCAACCA		7
chr18	55600751	CAACATCTGTGGA-TTCAACCA-GCCACAGATCAAA	loxF8L	3	loxF8L	4	TGGTTGAA/TTCAACCA		7
chrX	1795835	TTTCATCTGTGGT-TGGTTGAA-TCCACGGATTTGG	loxF8L	4	loxF8L	3	TGGTTGAA/TTCAACCA		7
chrY	1795835	TTTCATCTGTGGT-TGGTTGAA-TCCACGGATTTGG	loxF8L	4	loxF8L	3	TGGTTGAA/TTCAACCA		7
chr17	37031127	CCACATCAGTGGA-TTCAACCA-ACCACAGATTGAA	loxF8L	4	loxF8L	3	TGGTTGAA/TTCAACCA		7
chr1	203493070	CCACATCCGTGGA-TTCAACCA-ACCACAGATTGAA	loxF8L	4	loxF8L	3	TGGTTGAA/TTCAACCA		7
chr18	11869548	CCACATCTGCGGA-TTCAACCA-ACCACAGATTGAA	loxF8L	4	loxF8L	3	TGGTTGAA/TTCAACCA		7
chr14	64672054	CCACATCTGTGGA-TTCAACCA-ACCACAGATAGAA	loxF8L	3	loxF8L	4	TGGTTGAA/TTCAACCA		7
chr6	15869273	CCACATCTGTGGA-TTCAACCA-ACCACAGATCAAA	loxF8L	3	loxF8L	4	TGGTTGAA/TTCAACCA		7
chr6	111467531	CCACATCTGTGGA-TTCAACCA-ACCACAGATCAAA	loxF8L	3	loxF8L	4	TGGTTGAA/TTCAACCA		7
chr6	123777164	CTTGATCTGTGGT-TGGTTGAA-TCCACAGATGTGG	loxF8L	4	loxF8L	3	TGGTTGAA/TTCAACCA		7
chr10	32000957	TTTCATCTGTGGT-TGGTTGAA-TCCACAGATGTGG	loxF8L	4	loxF8L	3	TGGTTGAA/TTCAACCA		7
chr17	63771169	CCACATCTGTGGA-TTCAACCA-ACCACAGATGGAA	loxF8L	3	loxF8L	4	TGGTTGAA/TTCAACCA		7
chr2	205404162	CCACATCTGTGGA-TTCAACCA-ACCGCAGATTGAA	loxF8L	3	loxF8L	4	TGGTTGAA/TTCAACCA		7
chr6	106350383	CCACATCTGTGGA-TTCAACCA-GCCACAGATAAAA	loxF8L	3	loxF8L	4	TGGTTGAA/TTCAACCA		7
chr4	156899119	CCACATTTGTGGA-TTCAACCA-ACCACAGATTGAA	loxF8L	4	loxF8L	3	TGGTTGAA/TTCAACCA		7
chr5	102273938	CCATATCTGTGGA-TTCAACCA-ACCACAGATCAAA	loxF8L	3	loxF8L	4	TGGTTGAA/TTCAACCA		7
chr6	131333508	TTTGATCTGTGGT-TGGTTGAA-TCCACAGATATGG	loxF8L	4	loxF8L	3	TGGTTGAA/TTCAACCA		7
chr7	95359273	TTCAATCTCTGGT-TGGTTGAA-TCCATAGATGTAG	loxF8L	4	loxF8L	3	TGGTTGAA/TTCAACCA		7
chr18	9655644	CTACATCTGTGAA-TTCAACCA-ACCATAGATTGAA	loxF8L	3	loxF8L	4	TGGTTGAA/TTCAACCA		7
chr5	60646528	CTGCATCTATGGA-TTCAACCA-ACCACAGATTGAA	loxF8L	4	loxF8L	3	TGGTTGAA/TTCAACCA		7
chr2	127369262	TTCTATCTGTGGT-TGGTTGAA-TCCACAGATGCAG	loxF8L	4	loxF8L	3	TGGTTGAA/TTCAACCA		7
chr4	146450148	CTGCATCTGTGGA-TTCAACCA-ACCACAGATCAAA	loxF8L	3	loxF8L	4	TGGTTGAA/TTCAACCA		7
chr8	101352019	CTGCATCTGTGGA-TTCAACCA-ACCACAGATCAAA	loxF8L	3	loxF8L	4	TGGTTGAA/TTCAACCA		7
chr9	121109292	TTTAATCCGTGGT-TGGTTGAA-TCCACAGATGCAG	loxF8L	4	loxF8L	3	TGGTTGAA/TTCAACCA		7
chr3	4739488	CTGCATCTGTGGA-TTCAACCA-ACTGCAGATTTAA	loxF8L	3	loxF8L	4	TGGTTGAA/TTCAACCA		7
chr7	141749049	CTGCATCTGTGGA-TTCAACCA-AGCACAGATTGAA	loxF8L	3	loxF8L	4	TGGTTGAA/TTCAACCA		7
chr4	123135526	CTGCATCTTTGGA-TTCAACCA-ACCACAGATTGAA	loxF8L	4	loxF8L	3	TGGTTGAA/TTCAACCA		7
chr7	114571555	CTGTATCTGTGGA-TTCAACCA-ACCACAGATCCAA	loxF8L	3	loxF8L	4	TGGTTGAA/TTCAACCA		7
chr17	18057761	CTGTATCTGTGGA-TTCAACCA-GCCACAGTTTGAA	loxF8L	3	loxF8L	4	TGGTTGAA/TTCAACCA		7
chr7	87010799	TTCAATCTGAGGT-TGGTTGAA-TCCACAGATGTGC	loxF8L	4	loxF8L	3	TGGTTGAA/TTCAACCA		7
chr3	161061518	GTACATTTGTGGA-TTCAACCA-ACCACAGATCAAA	loxF8L	3	loxF8L	4	TGGTTGAA/TTCAACCA		7
chr3	155006867	TGCCATCTGTGGA-TTCAACCA-ACCACAGATTGAC	loxF8L	4	loxF8L	3	TGGTTGAA/TTCAACCA		7
chr19	44144868	TTGCATTTGTGGA-TTCAACCA-ACCACAGATTGAA	loxF8L	4	loxF8L	3	TGGTTGAA/TTCAACCA		7
chr8	112117554	TTTAATCTGTAAA-TTCAACCA-ACCACAGATTGAA	loxF8L	4	loxF8L	3	TGGTTGAA/TTCAACCA		7
chr9	90181630	TTCCATCTGTGGT-TGGTTGAA-TCCACAGATGCAA	loxF8L	4	loxF8L	3	TGGTTGAA/TTCAACCA		7
---									0
chr5	58400365	AGAAATCTGAGAA-TTCAGAAA-TTCTCAGATTTCT	loxF8L	3	loxF8L	3	TTCAGAAA/TTTCTGAA		6
chr5	174997211	ATAAAACTGTTGA-TTTCTGAA-AAGAGAATCTCAG	loxF8L	2	loxF8R	4	TTCAGAAA/TTTCTGAA		6
chr6	145370139	ATAAATTTGGAGA-TTCAGAAA-ACTACAGACTTGT	loxF8L	3	loxF8L	4	TTCAGAAA/TTTCTGAA		7
---									0
chr1	188767000	ATAAATAAGTTGA-AAAAAGCA-CATACAATTTTAA	loxF8L	3	loxF8R	3	AAAAAGCA/TGCTTTTT		6
chr21	40393675	ATATATCCGTCTA-TGCTTTTT-TCTACATATATAT	loxF8L	4	loxF8L	3	AAAAAGCA/TGCTTTTT		7
---									0
chr19	22237925	ATAAGAGTTTGTG-TGTGTTTT-TCCACAATTTCAT	loxF8R	3	loxF8L	3	AAAACACA/TGTGTTTT		6
chrX	34667918	ATCAAATTGTGTG-AAAACACA-CACACATTCACAG	loxF8R	3	loxF8R	3	AAAACACA/TGTGTTTT		6
chr6	67227656	TTATTATTGTGTG-TGTGTTTT-CCCATAGATATTT	loxF8R	3	loxF8L	4	AAAACACA/TGTGTTTT		7
chr17	13237143	ATAAAACTTAGTA-TGTGTTTT-TCTACAACTTTAT	loxF8L	4	loxF8L	3	AAAACACA/TGTGTTTT		7
chr4	86224749	ATAAATCTGAGTT-TGTGTTTT-CCCTCAAAATTAG	loxF8L	3	loxF8R	4	AAAACACA/TGTGTTTT		7
chr4	67436089	ATAAATCTTTAAA-AAAACACA-CACACAAAAAAAG	loxF8L	3	loxF8R	4	AAAACACA/TGTGTTTT		7
chr3	87314490	GTAAAATTATGTG-AAAACACA-CACACATACATAT	loxF8R	3	loxF8R	4	AAAACACA/TGTGTTTT		7
---									0
chr11	83506887	ATAAGAGTTTGTG-CCTGTTTT-TCCACAATTTCAT	loxF8R	3	loxF8L	3	AAAACAGG/CCTGTTTT		6
chr11	56040236	CTGAAATTGTGGA-AAAACAGG-CACAAACTCTTAT	loxF8L	4	loxF8R	3	AAAACAGG/CCTGTTTT		7
chr15	76696671	TTTAGATAGTGTG-AAAACAGG-ACCACAAAGATAT	loxF8R	3	loxF8L	4	AAAACAGG/CCTGTTTT		7
---									0
chr4	85202796	CTAAAATTGCCTG-TATGTTTT-CCCACAGATTGCT	loxF8R	3	loxF8L	3	AAAACATA/TATGTTTT		6
chrX	108482689	ATAAGAGCTTGTG-TATGTTTT-TCCACAATTTTAG	loxF8R	4	loxF8L	3	AAAACATA/TATGTTTT		7
---									0
chr14	102662835	ATAACTTTGTAGA-TAAGTTTT-TGCAAAGCTTTAT	loxF8L	3	loxF8L	3	AAAACTTA/TAAGTTTT		6
chr9	118403643	ATAAATTTTCGAA-TAAGTTTT-CTCACCATCTTAC	loxF8L	4	loxF8R	3	AAAACTTA/TAAGTTTT		7
---									0
chr5	140049176	ACAAAGCTATGGA-TATCTTTT-TGCCAAGATTTAT	loxF8L	3	loxF8L	3	AAAAGATA/TATCTTTT		6
chr1	100760982	ATAATTTTGTTGA-AAAAGATA-GAAATAAACTTAG	loxF8L	3	loxF8R	4	AAAAGATA/TATCTTTT		7
---									0
chr5	141228582	ATAAATCTAGGTA-AAAATATT-CATATCATCTTAG	loxF8L	3	loxF8R	3	AAAATATT/AATATTTT		6
chr1	238724001	CTAATATTTTGTT-AATATTTT-TGCACATATATTT	loxF8R	3	loxF8L	4	AAAATATT/AATATTTT		7
chr3	83167783	TTGACTTTGTGTG-AATATTTT-TGTACTGATTTAT	loxF8R	4	loxF8L	3	AAAATATT/AATATTTT		7
chr12	46633858	ATATATCTTTGCA-AATATTTT-CTCACAGTCTGTG	loxF8L	3	loxF8R	4	AAAATATT/AATATTTT		7
chr20	18880908	GCAAGTCTGTGGA-AAAATATT-CCCTCAATTTTTG	loxF8L	3	loxF8R	4	AAAATATT/AATATTTT		7
---									0
chr5	16485028	AGATATCTGTGGC-AAAATCTT-GCCACAGATATCT	loxF8L	3	loxF8L	3	AAAATCTT/AAGATTTT		6
chr8	60519514	CTCTTATTGTGTG-AAGATTTT-CACAGTATCCTGG	loxF8R	3	loxF8R	4	AAAATCTT/AAGATTTT		7
---									0
chr3	31727658	ATAAATATGTGCC-ACCTGTTT-CAAACAAACTTAT	loxF8L	3	loxF8R	3	AAACAGGT/ACCTGTTT		6
chr7	158486443	AAAATTCTTTGAA-ACCTGTTT-TCCTCATATTTAG	loxF8L	4	loxF8L	3	AAACAGGT/ACCTGTTT		7
---									0
chr18	22525198	TTAAGTTTCTGTG-ACAGCTTT-TCTACATATTTCT	loxF8R	3	loxF8L	3	AAAGCTGT/ACAGCTTT		6
chr16	10460150	ATAAAATTTTGGA-AAAGCTGT-AACACCATTATAG	loxF8L	3	loxF8R	4	AAAGCTGT/ACAGCTTT		7
---									0
chr19	9757771	CGAGGATTGAGTG-AAAGCTTT-CCCACATTCTTTG	loxF8R	3	loxF8R	3	AAAGCTTT/AAAGCTTT		6
---									0
chr13	20029537	TTAAATCTGTATA-TTTTATTT-TTCACAAACTTAG	loxF8L	3	loxF8R	3	AAATAAAA/TTTTATTT		6
chr10	121386481	AAAAATTTGAGCA-AAATAAAA-AACACAGTATTAG	loxF8L	4	loxF8R	3	AAATAAAA/TTTTATTT		7
chr5	28325373	ATTATTCTGTTGA-TTTTATTT-TAAACATGTTTAT	loxF8L	3	loxF8L	4	AAATAAAA/TTTTATTT		7
chr15	86506797	ATAAATGTGTACA-TTTTATTT-CCTCAAGATTTAT	loxF8L	3	loxF8L	4	AAATAAAA/TTTTATTT		7
chr11	103469969	CTAATTCTCTGGA-AAATAAAA-TCCATATAATGAT	loxF8L	3	loxF8L	4	AAATAAAA/TTTTATTT		7
chrX	65796662	CCAGGATTGGGAG-AAATAAAA-CATGCAATCTAAG	loxF8R	4	loxF8R	3	AAATAAAA/TTTTATTT		7
---									0
chr10	106137959	ATAAATCTTAAGA-TATTATTT-GCCACATATTGAT	loxF8L	3	loxF8L	3	AAATAATA/TATTATTT		6
chr6	146291350	AGAAATATGTATA-TATTATTT-TGAACAGATATAT	loxF8L	4	loxF8L	3	AAATAATA/TATTATTT		7
chr7	118205968	TTAAATTTGTGTA-TATTATTT-TACAATTATTTAT	loxF8L	3	loxF8L	4	AAATAATA/TATTATTT		7
chrX	26429450	GTAAATGTCTGGA-AAATAATA-CATACACACTTAT	loxF8L	3	loxF8R	4	AAATAATA/TATTATTT		7
---									0
chr12	23289054	CTCAGATAATGTG-AAATACAG-CATACTTTCTTAG	loxF8R	3	loxF8R	3	AAATACAG/CTGTATTT		6
chr6	6413088	AGAAATCTGTGCT-CTGTATTT-TACATTATCTTTG	loxF8L	3	loxF8R	4	AAATACAG/CTGTATTT		7
chr11	23794873	ATAAATCACTGGT-AAATACAG-TTAAAAGATGTAT	loxF8L	3	loxF8L	4	AAATACAG/CTGTATTT		7
---									0
chr8	131521511	CTAAAAATGTGTA-AAATATAA-CACTTATTCTTAG	loxF8R	3	loxF8R	3	AAATATAA/TTATATTT		6
chr1	72765228	AAATATATGTCGA-TTATATTT-AACACTATCTCAG	loxF8L	4	loxF8R	3	AAATATAA/TTATATTT		7
---									0
chr10	54104421	ATAAGAGTTTGTG-TCTGATTT-TCCACAATTTTAG	loxF8R	3	loxF8L	3	AAATCAGA/TCTGATTT		6
chr21	28302084	CTAAAGTTGTGGA-AAATCAGA-CACAGGCTCTTAT	loxF8L	3	loxF8R	4	AAATCAGA/TCTGATTT		7
chr2	187204455	ATAAGAGCTTGTG-TCTGATTT-TCCACAACTTTAG	loxF8R	4	loxF8L	3	AAATCAGA/TCTGATTT		7
chrX	125815519	ATAAGAGCTTGTG-TCTGATTT-TCCACAATTTCAT	loxF8R	4	loxF8L	3	AAATCAGA/TCTGATTT		7
chr2	39963595	ATAAGAGCTTGTG-TCTGATTT-TCCACAATTTTAG	loxF8R	4	loxF8L	3	AAATCAGA/TCTGATTT		7
chrX	94555118	CTAAAATTGTGGA-AAATCAGA-CACAAGCTCTTAT	loxF8L	3	loxF8R	4	AAATCAGA/TCTGATTT		7
chr9	85376076	ATAAGAGCTTGTG-TCTGATTT-TCCACAGCTTCAG	loxF8R	4	loxF8L	3	AAATCAGA/TCTGATTT		7
chr5	121543770	CTAAAATTGTGGA-AAATCAGA-CACGAACTCTTAT	loxF8L	3	loxF8R	4	AAATCAGA/TCTGATTT		7
chr12	120608624	CTGAAATTGTGGA-AAATCAGA-CACACACCCTTAT	loxF8L	4	loxF8R	3	AAATCAGA/TCTGATTT		7
---									0
chr4	166592083	AGCAATTTGTGGA-AATAATTT-ACCATAGAATTAT	loxF8L	3	loxF8L	3	AAATTATT/AATAATTT		6
chr3	87457652	CTAATATTATTTG-AAATTATT-TCCATATAATTAT	loxF8R	3	loxF8L	3	AAATTATT/AATAATTT		6
chr1	102325282	ATAAATCTCTATA-AATAATTT-TATAGAGATTTTT	loxF8L	3	loxF8L	4	AAATTATT/AATAATTT		7
chrY	7510031	ATAAATCTCTTCA-AATAATTT-TCCAGAGTTTGAC	loxF8L	3	loxF8L	4	AAATTATT/AATAATTT		7
---									0
chr14	84305885	ATAAATTCCTGGA-AACACAGC-TCCAAAGATTGAA	loxF8L	3	loxF8L	3	AACACAGC/GCTGTGTT		6
chr12	28512547	AAAGTTCTGTTGA-AACACAGC-TTCACCCATTTAT	loxF8L	4	loxF8L	3	AACACAGC/GCTGTGTT		7
---									0
chr3	111054121	CAAAATCTGTGAA-AACAGATT-TTCACAGATTTGA	loxF8L	3	loxF8L	3	AACAGATT/AATCTGTT		6
chr12	79530724	CTTAATCTTTGGA-AATCTGTT-TGCTCCATCTTAG	loxF8L	3	loxF8R	4	AACAGATT/AATCTGTT		7
---									0
chr8	62026200	ACAAATATGTGCA-AACATCAC-CAGTCAATTTTAG	loxF8L	3	loxF8R	3	AACATCAC/GTGATGTT		6
chr11	104429305	TTAAGTTTATGTT-GTGATGTT-TTGACACATTTAT	loxF8R	4	loxF8L	3	AACATCAC/GTGATGTT		7
---									0
chr7	122577601	ATAAAGCTGTTTA-AACATTCA-CACACAGATTTTT	loxF8L	3	loxF8L	3	AACATTCA/TGAATGTT		6
chr17	18909933	AGAGATCTGTGTA-TGAATGTT-CACAGCAGCTTTG	loxF8L	3	loxF8R	4	AACATTCA/TGAATGTT		7
chr10	6920255	CTAGGGTAGTGGG-TGAATGTT-CACACAAGCTGTG	loxF8R	4	loxF8R	3	AACATTCA/TGAATGTT		7
chr9	83661015	GTCAATCTGTGAA-TGAATGTT-GAGACAATGTTAC	loxF8L	3	loxF8R	4	AACATTCA/TGAATGTT		7
---									0
chr4	68886998	GTAAATTTATGGA-TGGTAGTT-TTGACAGATGTAT	loxF8L	3	loxF8L	3	AACTACCA/TGGTAGTT		6
chr15	24518648	TTAAGTCCATGGA-TGGTAGTT-TCCACAGAATACT	loxF8L	4	loxF8L	3	AACTACCA/TGGTAGTT		7
chr15	24311591	TTAAGTCCATGGA-TGGTAGTT-TCCACAGAATACT	loxF8L	4	loxF8L	3	AACTACCA/TGGTAGTT		7
chr3	84470537	ATAATTCTGCCAA-AACTACCA-TCCACAGACTCAC	loxF8L	4	loxF8L	3	AACTACCA/TGGTAGTT		7
chrX	62852126	ATGCATCTGTCGA-AACTACCA-TCCATCGAATTAC	loxF8L	3	loxF8L	4	AACTACCA/TGGTAGTT		7
chr15	23996379	GTATGTCTATGGA-TGGTAGTT-TTCACAGAATAAT	loxF8L	4	loxF8L	3	AACTACCA/TGGTAGTT		7
---									0
chr11	12622404	ATCAAACTGTCGA-AAGACAAA-CAGAGAATCTTAA	loxF8L	3	loxF8R	3	AAGACAAA/TTTGTCTT		6
chr1	235441164	CTAAGAATGTTAG-AAGACAAA-AGCACAGATAGAT	loxF8R	3	loxF8L	4	AAGACAAA/TTTGTCTT		7
---									0
chr13	65870496	CTATAATTGTCTG-TTTCTCTT-TCTATAGATATAT	loxF8R	3	loxF8L	3	AAGAGAAA/TTTCTCTT		6
chr12	91651394	GTAAATCTTTGCA-AAGAGAAA-TACTGAGATTTGT	loxF8L	3	loxF8L	4	AAGAGAAA/TTTCTCTT		7
---									0
chr1	43155881	CTTAGATTCTATG-TGACTCTT-TCAACAAATTCAT	loxF8R	3	loxF8L	3	AAGAGTCA/TGACTCTT		6
chr18	21790865	GTAAGATTATGGA-TGACTCTT-TCCCCAAATTTGT	loxF8R	4	loxF8L	3	AAGAGTCA/TGACTCTT		7
---									0
chrX	50752343	ATATCTCTGGGGA-AAGCAGAC-AACACAATTTGAG	loxF8L	3	loxF8R	3	AAGCAGAC/GTCTGCTT		6
chr7	118905901	CTAAAACTGTAGA-AAGCAGAC-TCCTCAGAGTTAA	loxF8L	3	loxF8L	3	AAGCAGAC/GTCTGCTT		6
chrX	51652939	AGTAGTCTGTGGT-GTCTGCTT-TTCTCACATTTAT	loxF8L	4	loxF8L	3	AAGCAGAC/GTCTGCTT		7
---									0
chr2	175014157	TTAGGAATGTGTG-GAATGCTT-TCCATACATTTTT	loxF8R	3	loxF8L	3	AAGCATTC/GAATGCTT		6
chr2	222161410	CTGAGATTGTTTC-AAGCATTC-CATACAATATTTC	loxF8R	3	loxF8R	4	AAGCATTC/GAATGCTT		7
---									0
chr12	75591636	CCAATATTGTGTA-CATAGCTT-TCTACACATTTTT	loxF8R	3	loxF8L	3	AAGCTATG/CATAGCTT		6
chr7	31383599	ATAAATCAGGGCA-AAGCTATG-TTAACCTATTTAT	loxF8L	3	loxF8L	4	AAGCTATG/CATAGCTT		7
chr4	20263758	GTAAGATAATGTG-CATAGCTT-CACAAAATGCTGG	loxF8R	3	loxF8R	4	AAGCTATG/CATAGCTT		7
---									0
chr17	7003955	TTAACTATGTGGA-AAGGAAGA-CAAACAGTCTAAG	loxF8L	3	loxF8R	3	AAGGAAGA/TCTTCCTT		6
chr1	95520337	ATAAAAGTGTAGA-AAGGAAGA-AACACAGGTATAT	loxF8L	3	loxF8L	4	AAGGAAGA/TCTTCCTT		7
---									0
chr3	134982774	CTCTGATTTTGTG-TGTTACTT-TCCAAAGAGATAT	loxF8R	3	loxF8L	3	AAGTAACA/TGTTACTT		6
chr15	71075569	CCAAATATTTGGA-AAGTAACA-CACATAAAATTAG	loxF8L	4	loxF8R	3	AAGTAACA/TGTTACTT		7
---									0
chr8	126146957	TTAATTTTGTGTG-AAGTACTT-AACAAAATTTTAG	loxF8R	3	loxF8R	3	AAGTACTT/AAGTACTT		6
chr11	20525988	TTATATATGTGTA-AAGTACTT-AACACAATCCTAA	loxF8L	4	loxF8R	3	AAGTACTT/AAGTACTT		7
---									0
chr6	20785762	TTAAATATGTAGA-TTTCACTT-TCCATAAATTTTT	loxF8L	3	loxF8L	3	AAGTGAAA/TTTCACTT		6
chr10	87813515	ATAAAATTGTGGT-TTTCACTT-TTTACTGATTTAA	loxF8L	3	loxF8L	4	AAGTGAAA/TTTCACTT		7
chr1	205907608	CTGAAACTGTGGA-AAGTGAAA-CCCACAGTTTCAG	loxF8L	3	loxF8L	4	AAGTGAAA/TTTCACTT		7
---									0
chr16	61832869	ATAAAAATTTGGA-AATAAATA-CACACAAAGATAG	loxF8L	3	loxF8R	3	AATAAATA/TATTTATT		6
chr6	76123480	GTATGTTTGTGTG-TATTTATT-CACTTATTCTGAG	loxF8R	3	loxF8R	4	AATAAATA/TATTTATT		7
---									0
chr11	132372152	TTAAGAGTGTGTT-GTCTTATT-TCTACATATTTGT	loxF8R	3	loxF8L	3	AATAAGAC/GTCTTATT		6
chr13	22365730	CAAAGATTTTATG-AATAAGAC-CTCAGAAGCTTAG	loxF8R	3	loxF8R	3	AATAAGAC/GTCTTATT		6
chr4	13451617	CTATGTTTGTGAG-GTCTTATT-CATAAAATCTTTT	loxF8R	3	loxF8R	4	AATAAGAC/GTCTTATT	HG1R	7
chr5	88318010	CTATGTTTTTGAG-GTCTTATT-CACAAAATCTTTT	loxF8R	4	loxF8R	3	AATAAGAC/GTCTTATT	HG1R	7
chr1	57504806	CTTTGCTTTTGTG-GTCTTATT-TCCAAAAATCTAT	loxF8R	4	loxF8L	3	AATAAGAC/GTCTTATT		7
---									0
chr9	103365724	ATATAATTGTGTG-TGTGTATT-TCCACTGATTGCT	loxF8R	3	loxF8L	3	AATACACA/TGTGTATT		6
chr5	123547448	CTGTGTGTGTGTG-TGTGTATT-CACACAAAGCTAG	loxF8R	4	loxF8R	3	AATACACA/TGTGTATT		7
---									0
chr7	15904709	ATAAATATGTATA-TTTCTATT-AACACAATATTAA	loxF8L	3	loxF8R	3	AATAGAAA/TTTCTATT		6
chr2	106833784	ATAAATATATATA-TTTCTATT-TCTACTGATTTTT	loxF8L	4	loxF8L	3	AATAGAAA/TTTCTATT		7
chr17	51419286	ATATATATGTAGC-AATAGAAA-TACATAGTTTTAT	loxF8L	4	loxF8L	3	AATAGAAA/TTTCTATT		7
chrX	127511798	ATAAAGTTTTGGT-TTTCTATT-ACCACAACTTTAT	loxF8L	4	loxF8L	3	AATAGAAA/TTTCTATT		7
---									0
chr21	23494720	CTAGATCTATGGA-TTCCTATT-ACCACATATATAT	loxF8L	3	loxF8L	3	AATAGGAA/TTCCTATT		6
chr17	51419864	ACCAAGCTGAGGA-TTCCTATT-TCCATTTATTTAT	loxF8L	4	loxF8L	3	AATAGGAA/TTCCTATT		7
---									0
chr8	120919650	ATAAATGTGTATA-GTTATATT-TACATAAATTTAT	loxF8L	3	loxF8L	3	AATATAAC/GTTATATT		6
chr18	10667113	AAAAATATGTGGG-AATATAAC-CACAGATACTTAT	loxF8L	3	loxF8R	4	AATATAAC/GTTATATT		7
chr3	110870725	AGAAGTTTGTGAA-AATATAAC-TCTACTGATTTCT	loxF8L	4	loxF8L	3	AATATAAC/GTTATATT		7
chr13	62677817	ATAAATCTGGAAA-AATATAAC-TATAGATATTTAT	loxF8L	3	loxF8L	4	AATATAAC/GTTATATT		7
chr8	120919684	ATAAATATGTATA-GTTATATT-TACATAAATATAT	loxF8L	3	loxF8L	4	AATATAAC/GTTATATT		7
---									0
chrX	115630723	ATATATGTGTGTA-TATATATT-TACACATATATAT	loxF8L	3	loxF8L	3	AATATATA/TATATATT		6
chr13	45019078	ATAAATATATGTA-TATATATT-TATATATATTTAT	loxF8L	3	loxF8L	4	AATATATA/TATATATT		7
chr16	63054997	ATATATATGTATA-TATATATT-TACATATATTTAT	loxF8L	4	loxF8L	3	AATATATA/TATATATT		7
chr5	4190460	ATAAATATATTTA-TATATATT-TATACATATTTAT	loxF8L	4	loxF8L	3	AATATATA/TATATATT		7
chr5	4190496	ATAAATATATTTA-TATATATT-TATACATATTTAT	loxF8L	4	loxF8L	3	AATATATA/TATATATT		7
chr20	38780641	ATAAATATGTGTG-TATATATT-CAAATAATGTTAA	loxF8L	3	loxF8R	4	AATATATA/TATATATT		7
chr11	13059586	ATATATGTGTATA-TATATATT-TATACACATTTAT	loxF8L	4	loxF8L	3	AATATATA/TATATATT		7
chr4	84169954	ATATATGTGTGTA-TATATATT-TACATATATGTAT	loxF8L	3	loxF8L	4	AATATATA/TATATATT		7
chr17	33546112	ATATATATATGTA-AATATATA-TACACATATGTAT	loxF8L	4	loxF8L	3	AATATATA/TATATATT		7
chr14	80960632	ATACCTATGTGTA-TATATATT-TAGACAGATATAT	loxF8L	4	loxF8L	3	AATATATA/TATATATT		7
chr14	32800091	ATATATATATAGA-AATATATA-TACACATATATAT	loxF8L	4	loxF8L	3	AATATATA/TATATATT		7
chr1	205551964	ATATATATGTGTA-TATATATT-TGCATATATATAT	loxF8L	3	loxF8L	4	AATATATA/TATATATT		7
chr15	43842567	ATATATATGTAAA-AATATATA-CATACTAACTTAG	loxF8L	4	loxF8R	3	AATATATA/TATATATT		7
chr8	68158148	ATATATATGTGTA-TATATATT-CACACACACATAT	loxF8L	3	loxF8R	4	AATATATA/TATATATT		7
chr5	180735741	ATATATATGTGTA-TATATATT-CACACACATATAT	loxF8L	3	loxF8L	4	AATATATA/TATATATT		7
chr14	54345948	ATCAATCTCTTTA-AATATATA-TACACATATATAT	loxF8L	4	loxF8L	3	AATATATA/TATATATT		7
chr4	67184633	ATATATATGTGTA-AATATATA-TACACACACATAT	loxF8L	3	loxF8L	4	AATATATA/TATATATT		7
chr17	69394378	GTATGTGTGTGTG-AATATATA-TACACACATATAT	loxF8R	4	loxF8L	3	AATATATA/TATATATT		7
---									0
chr2	161252753	ACATCTCTGTGGA-CAAATATT-TGCATACATTTAT	loxF8L	3	loxF8L	3	AATATTTG/CAAATATT		6
chr4	176758236	ATATATGTGAGGA-CAAATATT-TCCTCAGTTTTGA	loxF8L	3	loxF8L	4	AATATTTG/CAAATATT		7
chr2	2381885	CTAAAGGTATGGA-CAAATATT-AACACAATTTTAA	loxF8L	4	loxF8R	3	AATATTTG/CAAATATT		7
---									0
chr11	84950529	ATAAATCTATATA-CATTCATT-AACAAAGATTTAT	loxF8L	3	loxF8L	3	AATGAATG/CATTCATT		6
chr11	115207195	GTGAGATTCTGGG-CATTCATT-ACCACAAATGTAT	loxF8R	4	loxF8L	3	AATGAATG/CATTCATT		7
---									0
chr3	60618197	ATAATTCTTTGGC-TATTTTGT-TTTACAGGTTTAT	loxF8L	3	loxF8L	3	ACAAAATA/TATTTTGT		6
chr18	29661338	ATACATCTTAGGA-ACAAAATA-TCAACTGAATTAC	loxF8L	3	loxF8L	4	ACAAAATA/TATTTTGT		7
chr6	13764416	CTAAGTTTGGGGG-TATTTTGT-TACACAGCAATAT	loxF8R	3	loxF8L	4	ACAAAATA/TATTTTGT		7
chr3	2955370	CTGATTTTGAGTG-ACAAAATA-CACACAAACTCAT	loxF8R	4	loxF8R	3	ACAAAATA/TATTTTGT		7
---									0
chr1	181395880	CTATCATTGTGTA-ACAAATCA-CTCAAAAACTTAG	loxF8R	3	loxF8R	3	ACAAATCA/TGATTTGT		6
chr20	6733884	ATAAAGCTGCATA-ACAAATCA-CCCCAAATCTTAG	loxF8L	4	loxF8R	3	ACAAATCA/TGATTTGT		7
chr6	147176755	CTAAATCTGTACT-TGATTTGT-TCCACAGGTTTCA	loxF8L	4	loxF8L	3	ACAAATCA/TGATTTGT		7
---									0
chr3	29102503	GTACAGCTGTGGA-GTGGTTGT-CCCAAAGCTTTAT	loxF8L	3	loxF8L	3	ACAACCAC/GTGGTTGT		6
chr3	54963118	ATAAATCTGGAGG-GTGGTTGT-TGCATTGATTTCT	loxF8L	3	loxF8L	4	ACAACCAC/GTGGTTGT		7
---									0
chr4	182178872	ATACATCTGTAAA-TTTTCTGT-TCCAGATATTTAA	loxF8L	3	loxF8L	3	ACAGAAAA/TTTTCTGT		6
chr9	100041713	ATATATCAGTGCA-ACAGAAAA-TCCAGAAATAAAT	loxF8L	3	loxF8L	4	ACAGAAAA/TTTTCTGT		7
chr12	70828338	CTAATATTGTCTT-ACAGAAAA-AACACATTCTTCA	loxF8R	3	loxF8R	4	ACAGAAAA/TTTTCTGT		7
chrX	95910135	CTAATATTGTGAA-TTTTCTGT-CACAGAATATGAA	loxF8R	3	loxF8R	4	ACAGAAAA/TTTTCTGT		7
---									0
chr11	19925868	CAAAAATTGTTTG-ACCATATG-TGCAAAGGTTTAT	loxF8R	3	loxF8L	3	ACCATATG/CATATGGT		6
chr7	148356042	ACAATTCTGTGCA-CATATGGT-TACACACACATAG	loxF8L	3	loxF8R	4	ACCATATG/CATATGGT		7
chr4	66078066	ATAAACCTAAGCA-CATATGGT-CACCTAATCTTAA	loxF8L	4	loxF8R	3	ACCATATG/CATATGGT		7
---									0
chr2	202241917	CTAAAATTGATTG-GTGATGGT-TGCACAGCTATAT	loxF8R	3	loxF8L	3	ACCATCAC/GTGATGGT		6
chr7	112555966	CTAAAATGGACTG-GTGATGGT-TCCACATATGTGT	loxF8R	4	loxF8L	3	ACCATCAC/GTGATGGT		7
chr11	74126807	ATAAATGTGACCA-ACCATCAC-CACTCAATTTTAA	loxF8L	4	loxF8R	3	ACCATCAC/GTGATGGT		7
chr12	109838677	CTAAAATTGACTG-GTGATGGT-TGCTCATATGTAT	loxF8R	3	loxF8L	4	ACCATCAC/GTGATGGT		7
---									0
chr7	12991481	GTCAGATTTTGTG-GTAATGGT-TACACAATCCTAT	loxF8R	3	loxF8R	3	ACCATTAC/GTAATGGT		6
chr1	34940394	ATACATCTTTTGA-GTAATGGT-TACATAGATATAC	loxF8L	3	loxF8L	4	ACCATTAC/GTAATGGT		7
---									0
chr11	24130525	CTAAGATTAGTTG-ATTGCAGT-TACACGGCTTTAT	loxF8R	3	loxF8L	3	ACTGCAAT/ATTGCAGT		6
chr7	107711704	CAAAGATATTGTG-ACTGCAAT-GACACAACCTTCT	loxF8R	3	loxF8R	4	ACTGCAAT/ATTGCAGT		7
---									0
chr1	71764109	ATATAACTATGGA-AGAAGAAA-CACACAATTTTTC	loxF8L	3	loxF8R	3	AGAAGAAA/TTTCTTCT		6
chr6	22877197	ATAAGAAGGTGTG-AGAAGAAA-CACTCAATATGGG	loxF8R	3	loxF8R	4	AGAAGAAA/TTTCTTCT		7
---									0
chr7	9707071	ATAAATATGTAGT-AGAAGGAA-TCTCCAGATTTCT	loxF8L	3	loxF8L	3	AGAAGGAA/TTCCTTCT		6
chr3	167497542	ATTCATCTGTGGC-TTCCTTCT-GCCACAGATTATA	loxF8L	3	loxF8L	4	AGAAGGAA/TTCCTTCT		7
---									0
chr14	37449258	AGAAATCTTTGGC-AGAGACAG-TCCACAAAATAAT	loxF8L	3	loxF8L	3	AGAGACAG/CTGTCTCT		6
chr6	108408515	AAAACTCTGAGGA-CTGTCTCT-TCAACTCATTTAG	loxF8L	3	loxF8L	4	AGAGACAG/CTGTCTCT		7
chr12	117669154	ATAAAGCCAGGGA-CTGTCTCT-TACACAGAATCAT	loxF8L	4	loxF8L	3	AGAGACAG/CTGTCTCT		7
---									0
chr7	10061664	ATAAATGGGTGAA-AGAGTAAA-TTAACACATTTAT	loxF8L	3	loxF8L	3	AGAGTAAA/TTTACTCT		6
chr3	86948125	ATAATTGTTTGGA-AGAGTAAA-AACACAGAATAAT	loxF8L	3	loxF8L	4	AGAGTAAA/TTTACTCT		7
---									0
chrY	19317965	ATAGAACTCTGGA-TATTATCT-CAGACAATCAGAG	loxF8L	3	loxF8R	3	AGATAATA/TATTATCT		6
chrX	98012429	CTAATATAGTCTA-TATTATCT-TCCATTGATTGAT	loxF8R	4	loxF8L	3	AGATAATA/TATTATCT		7
---									0
chr5	99095272	ATATATATGTGGC-AGGAATAT-CACAGAAGCATAG	loxF8L	3	loxF8R	3	AGGAATAT/ATATTCCT		6
chr13	102963607	CTATAATTCTGTG-AGGAATAT-TCCAGTGTTTTAG	loxF8R	3	loxF8L	4	AGGAATAT/ATATTCCT		7
---									0
chr5	95122087	CAAAGATCGTTTG-AGTAATAC-CCCACAAGCTCAG	loxF8R	3	loxF8R	3	AGTAATAC/GTATTACT		6
[truncated: 4,492 more rows]
