# Supplementary material for: Correction of a Factor VIII genomic inversion with designer-recombinases
Source: Nat Commun. 2022 Jan 20;13:422. doi: 10.1038/s41467-022-28080-7 (PMC8776779; doi:10.1038/s41467-022-28080-7)
Supplement: Supplementary file 7 — Supplementary Data 3 [file 41467_2022_28080_MOESM7_ESM.xlsx]

## Sheet: Sheet1
PDF page #	Chrom.	Peak coordinates		Summit position (center of GB views)	-log10(p-value)
1	chr12	48157417	48157690	48157547	5.87052
2	chr5	27241681	27242246	27242082	5.71343
3	chr5	36369195	36369550	36369421	4.69028
4	chr3	179015562	179015925	179015756	4.58716
5	chr3	195102719	195103029	195102902	4.58716
6	chr14	71674583	71674789	71674656	4.47973
7	chr1	36217612	36217941	36217772	4.40551
8	chr2	46461481	46461755	46461643	4.20981
9	chr9	34771050	34771434	34771259	4.16876
10	chr22	33114481	33114871	33114676	4.12702
11	chr5	13817511	13817793	13817638	4.08456
12	chr7	5856411	5856676	5856537	4.08456
13	chr8	143454719	143454963	143454816	4.08456
14	chr12	25829046	25829500	25829259	4.04135
15	chr3	182794686	182795018	182794815	4.04135
16	chr11	102119960	102120257	102120099	3.95258
17	chr11	95245011	95245318	95245129	3.95258
18	chr5	32642619	32643038	32642847	3.95258
19	chr7	22561263	22561577	22561374	3.95258
20	chr5	14908143	14908418	14908301	3.91273
21	chr3	118531239	118531527	118531357	3.90695
22	chr5	27316388	27316633	27316517	3.90695
23	chr11	74288108	74288368	74288193	3.86044
24	chr12	10182691	10182982	10182827	3.86044
25	chr6	10177752	10178063	10177921	3.86044
26	chr6	7998080	7998389	7998245	3.86044
27	chr10	102963319	102963631	102963488	3.81301
28	chr2	240069999	240070289	240070139	3.81301
29	chr7	137667744	137668097	137667972	3.81301
30	chr11	27331972	27332247	27332093	3.76463
31	chr1	32769319	32769614	32769538	3.76463
32	chr17	40813853	40814198	40814066	3.76463
33	chr2	43426384	43426765	43426607	3.71524
34	chr3	261060	261322	261179	3.71524
35	chr10	60473598	60473867	60473758	3.70415
36	chr5	123454639	123454954	123454759	3.6648
37	chr5	143544004	143544290	143544143	3.6648
38	chr6	4313227	4313583	4313459	3.6648
39	chr12	12361974	12362269	12362104	3.61326
40	chr6	9127264	9127600	9127455	3.61326
41	chr7	47604997	47605281	47605232	3.61326
42	chr2	100381171	100381395	100381315	3.56056
43	chr5	33343661	33344150	33343780	3.56056
44	chr7	18974778	18975084	18974958	3.56056
45	chrX	17032370	17032737	17032483	3.56056
46	chr10	60955983	60956383	60956147	3.50664
47	chr12	131114803	131115076	131114948	3.50664
48	chr15	100873083	100873365	100873188	3.50664
49	chr15	99213193	99213418	99213330	3.50664
50	chr17	57480917	57481221	57481061	3.50664
51	chr3	32045089	32045307	32045205	3.50664
52	chr10	4663220	4663520	4663318	3.45144
53	chr14	75230535	75230810	75230672	3.45144
54	chr3	187017019	187017290	187017123	3.45144
55	chr6	2237119	2237442	2237302	3.45144
56	chr8	118850186	118850431	118850271	3.45144
57	chr12	46473878	46474158	46474011	3.39488
58	chr19	14337395	14337729	14337610	3.39488
59	chr5	16493901	16494133	16493984	3.39488
60	chr6	7730724	7730956	7730831	3.39488
61	chr8	118961994	118962381	118962167	3.39488
62	chr11	10122793	10123241	10123064	3.3369
63	chr1	220426909	220427252	220427003	3.3369
64	chr1	87930169	87930421	87930296	3.3369
65	chr1	97093875	97094536	97093930	3.3369
66	chr22	28712518	28712771	28712700	3.3369
67	chr3	22106343	22106839	22106505	3.3369
68	chr10	97407314	97407635	97407430	3.27739
69	chr5	149113657	149113919	149113819	3.27739
70	chr7	22696845	22697116	22696969	3.27739
71	chr10	15106196	15106647	15106434	3.21629
72	chr10	94963966	94964294	94964056	3.21629
73	chr1	100502299	100502713	100502562	3.21629
74	chr5	13881729	13882036	13881886	3.21629
75	chr9	116232038	116232550	116232235	3.21629
76	chr9	125807105	125807823	125807302	3.21629
77	chrX	11447071	11447320	11447213	3.21629
78	chr5	17340730	17341211	17340869	3.15347
79	chr5	7583616	7584003	7583833	3.15347
80	chr10	99435775	99436171	99436031	3.08883
81	chr11	94700513	94700994	94700867	3.08883
82	chr11	95521062	95521465	95521315	3.08883
83	chr12	46430288	46430569	46430369	3.08883
84	chr8	137149494	137149914	137149774	3.08883
85	chr7	115230957	115231376	115231257	2.95358
