# Supplementary material for: Correction of a Factor VIII genomic inversion with designer-recombinases
Source: Nat Commun. 2022 Jan 20;13:422. doi: 10.1038/s41467-022-28080-7 (PMC8776779; doi:10.1038/s41467-022-28080-7)
Supplement: Supplementary file 8 — Supplementary Data 4 [file 41467_2022_28080_MOESM8_ESM.xlsx]

## Sheet: Sheet1
Primer count	Primer name	Primer seq.	Description
1	eGFP_F	GCTAATACGACTCACTATAGGGAGAGCCGCCACCATGCCAAAAAAGAAGAG	Primer to generate DNA template for IVT
2	eGFP_R	TTTTTTTTTTTTTTTTGGTTTATTCCTAGTACAGCTCGTCCATGCC	Primer to generate DNA template for IVT
3	mCherry_F	GCTAATACGACTCACTATAGGGAGAGATGGTGAGCAAGGGCG	Primer to generate DNA template for IVT
4	mCherry_R	TTTTTTTTTTTTTTTTGGTTTATTCTTACTTGTACAGCTCGTCC	Primer to generate DNA template for IVT
5	tagBFP_F	GCTAATACGACTCACTATAGGGAGAGATGAGCGAGCTGATTAAGGAGA	Primer to generate DNA template for IVT
6	tagBFP_R	TTTTTTTTTTTTTTTTGGTTTATTCTTAATTAAGCTTGTGCCCCAGTT	Primer to generate DNA template for IVT
7	D71st_F	GCTAATACGACTCACTATAGGGAGAGCCGCCACCATGCCAAAAAAGAAGAGAAAGGTAATGAGCAACCTGCAGACCC	Primer to generate DNA template for IVT
8	D71st_R	TTTTTTTTTTTTTTTTGGTTTATTCTCAATCGCCGTCCTCAAGGA	Primer to generate DNA template for IVT
9	D72nd_F	GCTAATACGACTCACTATAGGGAGAGCCGCCACCATGCCAAAAAAGAAGAGAAAGGTAATGTCCAATATCCAAACACCTCACC	Primer to generate DNA template for IVT
10	D72nd_R	TTTTTTTTTTTTTTTTGGTTTATTCTCAGTCGGAATCTTCCAGCAGCC	Primer to generate DNA template for IVT
11	L8_F	GCTAATACGACTCACTATAGGGAGAGCCGCCACCATGCCAAAAAAGAAGAGAAAGGTAATGTCCAATATCCAAACACCTCACC	Primer to generate DNA template for IVT
12	L8_R	TTTTTTTTTTTTTTTTGGTTTATTCTCAATCGCCGTCCTCAAGGA	Primer to generate DNA template for IVT
13	qPCR_F8_F	ggaactgtcatgggactatatgc	Primer used for qPCR to detect F8 transcript Ex1-Ex2 boundary
14	qPCR_F8_R	gcactctaggaggaaatcttgc	Primer used for qPCR to detect F8 transcript Ex1-Ex2 boundary
15	1stF8_F	TCCTGGTAAAGGTGGGACTAT	Primer for inversion orientation detection
16	1stF8_R	CAGAGGCTAGCTGATGTGAAT	Primer for inversion orientation detection
17	2ndF8_F	GCAGGGATCTTGTTGGTAA	Primer for inversion orientation detection
18	2ndF8_R	GGATGAGAAGGGTACACAGAAA	Primer for inversion orientation detection
19	HG2_ch15_F	GCTATTAATGTTCCCCTTAGCC	Detection of HG2 off-target activity
20	HG2_ch15_R	CTCAAGGACAGACTACATATTAGGC	Detection of HG2 off-target activity
21	HG2_ch7_F	TCCAGGATAGATCATATTTTAGGCC	Detection of HG2 off-target activity
22	HG2_ch7_R	GATGCAGCATACCAACATGG	Detection of HG2 off-target activity
23	peak1_F	ATCGagatctCGTGACCCGGAAGCAGAAGCTGTCGGGGGCAGGCCCTCTGTTTACCGGACTAGAAGACCAACTAAGATGGGCGCCTGCGCACTGATGAGTGgcttgcatgcctgcagatc	Cloning of ChipSeq peak to pEVO vector for rec. assay
24	peak1_R	ATCGagatctCACTCATCAGTGCGCAGGCGCCCATCTTAGTTGGTCTTCTAGTCCGGTAAACAGAGGGCCTGCCCCCGACAGCTTCTGCTTCCGGGTCACGagtaggtctctgcagtgtcg	Cloning of ChipSeq peak to pEVO vector for rec. assay
25	peak2_F	ATCGagatctGAAGTTGCAAAATAACAGATGCTAGTGAGGCTCTGGAGAAAAAGAAATGCTTATACACTGTTGGTAGGAATGTAAATTACTTCAGTCACTGgcttgcatgcctgcagatc	Cloning of ChipSeq peak to pEVO vector for rec. assay
26	peak2_R	ATCGagatctCAGTGACTGAAGTAATTTACATTCCTACCAACAGTGTATAAGCATTTCTTTTTCTCCAGAGCCTCACTAGCATCTGTTATTTTGCAACTTCagtaggtctctgcagtgtcg	Cloning of ChipSeq peak to pEVO vector for rec. assay
27	peak3_F	ATCGagatctAAAGGGAGTCATCCAAGAATAGACGCTAAAAGCCTTTTGATGGGAATAGGAAATAGGGAATCTGATTTCAGGTAAGCCTATGGGAATTTCCgcttgcatgcctgcagatc	Cloning of ChipSeq peak to pEVO vector for rec. assay
28	peak3_R	ATCGagatctGGAAATTCCCATAGGCTTACCTGAAATCAGATTCCCTATTTCCTATTCCCATCAAAAGGCTTTTAGCGTCTATTCTTGGATGACTCCCTTTagtaggtctctgcagtgtcg	Cloning of ChipSeq peak to pEVO vector for rec. assay
29	peak4_F	ATCGagatctGGTGGCACTAGATACCGTTGGTCAAAGTCCATAACCTAGTAAGGATTTCTAGAAAACAGGGTTAGAGAGGTGCCTCTGGCATCAGCAAAGAgcttgcatgcctgcagatc	Cloning of ChipSeq peak to pEVO vector for rec. assay
30	peak4_R	ATCGagatctTCTTTGCTGATGCCAGAGGCACCTCTCTAACCCTGTTTTCTAGAAATCCTTACTAGGTTATGGACTTTGACCAACGGTATCTAGTGCCACCagtaggtctctgcagtgtcg	Cloning of ChipSeq peak to pEVO vector for rec. assay
31	peak5_F	ATCGagatctGTTCTAGTTTTATTTCTTTAGGAATTTCCATATTGTTTTCCATCATGGCTGTACCAACCTACATTCCTACCAACGGTGCAGCGTGCTGGGGgcttgcatgcctgcagatc	Cloning of ChipSeq peak to pEVO vector for rec. assay
32	peak5_R	ATCGagatctCCCCAGCACGCTGCACCGTTGGTAGGAATGTAGGTTGGTACAGCCATGATGGAAAACAATATGGAAATTCCTAAAGAAATAAAACTAGAACagtaggtctctgcagtgtcg	Cloning of ChipSeq peak to pEVO vector for rec. assay
33	peak6_F	ATCGagatctCTGGAGTGCAGTGGCGGGGTCTCGGCTCACTGCAAGCTCCGCCTCCCGGGTTCACGCCATTCTCCTGCCTCAGCCTCCCAAGTAGCTGGGAgcttgcatgcctgcagatc	Cloning of ChipSeq peak to pEVO vector for rec. assay
34	peak6_R	ATCGagatctTCCCAGCTACTTGGGAGGCTGAGGCAGGAGAATGGCGTGAACCCGGGAGGCGGAGCTTGCAGTGAGCCGAGACCCCGCCACTGCACTCCAGagtaggtctctgcagtgtcg	Cloning of ChipSeq peak to pEVO vector for rec. assay
35	peak7_F	ATCGagatctTGTTACTATTGTAATTGTTTGGCAGTGCCACATACTGCACCCATATAAGTGGTAAACTTAGTAAGTGTTGTGTGTGTACTGACTGCTCCACgcttgcatgcctgcagatc	Cloning of ChipSeq peak to pEVO vector for rec. assay
36	peak7_R	ATCGagatctGTGGAGCAGTCAGTACACACACAACACTTACTAAGTTTACCACTTATATGGGTGCAGTATGTGGCACTGCCAAACAATTACAATAGTAACAagtaggtctctgcagtgtcg	Cloning of ChipSeq peak to pEVO vector for rec. assay
37	peak8_F	ATCGagatctACGATCTTGGGCCCAGGTTTCTAAAGCAAACTTGAAAATCAACCAGGGGAGGGCCATGAAGAAAATTACTCTTGAATGGCAAGAAATCAATgcttgcatgcctgcagatc	Cloning of ChipSeq peak to pEVO vector for rec. assay
38	peak8_R	ATCGagatctATTGATTTCTTGCCATTCAAGAGTAATTTTCTTCATGGCCCTCCCCTGGTTGATTTTCAAGTTTGCTTTAGAAACCTGGGCCCAAGATCGTagtaggtctctgcagtgtcg	Cloning of ChipSeq peak to pEVO vector for rec. assay
39	peak9_F	ATCGagatctTTGTGCCAGCATCATAGACTGTATTTACACAAACCTAGATGGTATAGCCTACTACATGCTGAGGCTATATATTGCGTAGTCTATTGCTGCTgcttgcatgcctgcagatc	Cloning of ChipSeq peak to pEVO vector for rec. assay
40	peak9_R	ATCGagatctAGCAGCAATAGACTACGCAATATATAGCCTCAGCATGTAGTAGGCTATACCATCTAGGTTTGTGTAAATACAGTCTATGATGCTGGCACAAagtaggtctctgcagtgtcg	Cloning of ChipSeq peak to pEVO vector for rec. assay
41	peak10_F	ATCGagatctAATGTGTTTCTATGCCAGGTTCACATTTAACTGAGTTAAACATAGTGGGTGTGAACTCTGGCATTGGCAGATAGTGGCTCTGTGGCCTTAGgcttgcatgcctgcagatc	Cloning of ChipSeq peak to pEVO vector for rec. assay
42	peak10_R	ATCGagatctCTAAGGCCACAGAGCCACTATCTGCCAATGCCAGAGTTCACACCCACTATGTTTAACTCAGTTAAATGTGAACCTGGCATAGAAACACATTagtaggtctctgcagtgtcg	Cloning of ChipSeq peak to pEVO vector for rec. assay
43	peak20_F	ATCGagatctCCCGGCCTGGTATATTTTTACCCAAGGACTAGATTATTAGTTGCTAGTGGGTAAGGAAAACAACTTAAAATTCCTTTGCAAGTTGTCTTTCgcttgcatgcctgcagatc	Cloning of ChipSeq peak to pEVO vector for rec. assay
44	peak20_R	ATCGagatctGAAAGACAACTTGCAAAGGAATTTTAAGTTGTTTTCCTTACCCACTAGCAACTAATAATCTAGTCCTTGGGTAAAAATATACCAGGCCGGGagtaggtctctgcagtgtcg	Cloning of ChipSeq peak to pEVO vector for rec. assay
45	peak68_F	ATCGagatctACCAACTAGTAGACTGGGATTTTGCAAATCAGATGCGGAGATGCAGAGGCCAAGGGTAGTGGCAGATGTCCCATCCTTTTCCTGGGCTACAgcttgcatgcctgcagatc	Cloning of ChipSeq peak to pEVO vector for rec. assay
46	peak68_R	ATCGagatctTGTAGCCCAGGAAAAGGATGGGACATCTGCCACTACCCTTGGCCTCTGCATCTCCGCATCTGATTTGCAAAATCCCAGTCTACTAGTTGGTagtaggtctctgcagtgtcg	Cloning of ChipSeq peak to pEVO vector for rec. assay
47	qPCR F8 mRNA F	CTGCTTTAGTGCCACCAGAAGA	Binding in exon1
48	qPCR F8 mRNA R	GACTGACAGGATGGGAAGCC	Binding in exon3
49	off_L8_qPCR_F_1	CTGATGAGTGTTCGTCAGCG	qPCR peak validation
50	off_L8_qPCR_R_1	GCGCAAAGCCTCTGAGTAAA	qPCR peak validation
51	off_L8_qPCR_F_2	GCAAGTCGAAACCACCATGAG	qPCR peak validation
52	off_L8_qPCR_R_2	TCTCCAGAGCCTCACTAGCA	qPCR peak validation
53	off_L8_qPCR_F_3	TGGGCTGGTTGCCCAATAAA	qPCR peak validation
54	off_L8_qPCR_R_3	GCCCACCATGATGTGTCACT	qPCR peak validation
55	off_L8_qPCR_F_4	TAGACAGTCCACAAGGTGGC	qPCR peak validation
56	off_L8_qPCR_R_4	ATGCCAGAGGCACCTCTCTA	qPCR peak validation
57	off_L8_qPCR_F_5	ATGCCCAGAAGAAGGACTGC	qPCR peak validation
58	off_L8_qPCR_R_5	AGATAGCCACTGTTGGCGAG	qPCR peak validation
59	off_L8_qPCR_F_6	CTCATAACAACCCTCTCTTGTGA	qPCR peak validation
60	off_L8_qPCR_R_6	CAGAGCGAGACTCCGTCTAA	qPCR peak validation
61	off_L8_qPCR_F_7	AGTGCCACATACTGCACCCA	qPCR peak validation
62	off_L8_qPCR_R_7	ACAGGGAATGGCCAGTTGGT	qPCR peak validation
63	off_L8_qPCR_F_8	GTACTGCTGCCAGAGAGACG	qPCR peak validation
64	off_L8_qPCR_R_8	GCCCTCCCCTGGTTGATTTT	qPCR peak validation
65	off_L8_qPCR_F_9	TGTGCCAGCATCATAGACTGT	qPCR peak validation
66	off_L8_qPCR_R_9	CCTAGCAGCAATAGACTACGCA	qPCR peak validation
67	off_L8_qPCR_F_10	TGTGTTTCTATGCCAGGTTCACA	qPCR peak validation
68	off_L8_qPCR_R_10	CCACAGAGCCACTATCTGCC	qPCR peak validation
69	off_L8_qPCR_F_20	TGCTAGTGGGTAAGGAAAACAACT	qPCR peak validation
70	off_L8_qPCR_R_20	ACGGTAAGTATGGGCTGCAC	qPCR peak validation
71	off_L8_qPCR_F_68	GATGCAGAGGCCAAGGGTAG	qPCR peak validation
72	off_L8_qPCR_R_68	CAATGCCCATACCAGGCTGA	qPCR peak validation
73	off_L8_qPCR_F_HG2	GCGTTTTTGTTTTCATTCATCTCCA	qPCR peak validation
74	off_L8_qPCR_R_HG2	TGGGACATTCTCAAGGACAGAC	qPCR peak validation
75	off_L8_qPCR_F_offsym2L	CAGATTTGTGCATCTGCTCTTTGA	qPCR peak validation
76	off_L8_qPCR_R_offsym2L	TTGTGCAATCTCAAACTCCAAACTA	qPCR peak validation
77	qPCR_F8_F	ATCACCCAAGGAAGCACATAAGTT	qPCR peak validation
78	qPCR_F8_R	CCCTCAGTTACCACAGCGTT	qPCR peak validation
79	EVO_F	CGGCGTCACACTTTGCTATG	SLiDE, alternating SLiDE
80	EVO_R	AAGGGAATAAGGGCGACACG	SLiDE
81	EVO_alternating_R	CTAACTGACACACATTCCACA	alternating SLiDE
