# Supplementary material for: Correction of a Factor VIII genomic inversion with designer-recombinases
Source: Nat Commun. 2022 Jan 20;13:422. doi: 10.1038/s41467-022-28080-7 (PMC8776779; doi:10.1038/s41467-022-28080-7)
Supplement: Supplementary file 9 — Source data [file 41467_2022_28080_MOESM9_ESM.zip]

Archive with 266 entries (216 files):
- Source Data/
- Source Data/Figure 4e/
- Source Data/Figure 4d/
- Source Data/Supp. Figure 21a/
- Source Data/Supp. Figure 13c/
- Source Data/Supp. Figure 13d/
- Source Data/Supp. Figure 10b/
- Source Data/.DS_Store
- __MACOSX/Source Data/._.DS_Store
- Source Data/Supp. Figure 15f/
- Source Data/Supp. Figure 19d/
- Source Data/Supp. Figure 19c/
- Source Data/Supp. Figure 10c/
- Source Data/Supp. Figure 13e/
- Source Data/Supp. Figure 13b/
- Source Data/Supp. Figure 19b/
- Source Data/Supp. Figure 15g/
- Source Data/Supp. Figure 14d/
- Source Data/Supp. Figure 12a/
- Source Data/Supp. Figure 14b/
- Source Data/Supp. Figure 17c/
- Source Data/Figure 3e/
- Source Data/Figure 3b/
- Source Data/Figure 6a/
- Source Data/Figure 3c/
- Source Data/Supp. Figure 3b/
- Source Data/Figure 4a/
- Source Data/Supp. Figure 2d/
- Source Data/Figure 1d/
- Source Data/Supp. Figure 2c/
- Source Data/Figure 2b/
- Source Data/Figure 4g/
- Source Data/Supp. Figure 16d/
- Source Data/Supp. Figure 16c/
- Source Data/Supp. Figure 10a/
- Source Data/Supp. Figure 19f/
- Source Data/Supp. Figure 16b/
- Source Data/Supp. Figure 18b/
- Source Data/Supp. Figure 4/
- Source Data/Supp. Figure 12c/
- Source Data/Supp. Figure 14a/
- Source Data/Supp. Figure 5/
- Source Data/Supp. Figure 18d/
- Source Data/Supp. Figure 18c/
- Source Data/Figure 6b/
- Source Data/Supp. Figure 6c/
- Source Data/Figure 5c/
- Source Data/Supp. Figure 20a/
- Source Data/1 - Lansing et al. - Source data.xlsx
- __MACOSX/Source Data/._1 - Lansing et al. - Source data.xlsx
- Source Data/Supp. Figure 6b/
- Source Data/Figure 5b/
- Source Data/Figure 6d/
- Source Data/Figure 6c/
- Source Data/Figure 4e/Figure 4e source data.xlsx
- __MACOSX/Source Data/Figure 4e/._Figure 4e source data.xlsx
- Source Data/Figure 4d/Figure 4d - L8 symmetric off-targets.tiff
- __MACOSX/Source Data/Figure 4d/._Figure 4d - L8 symmetric off-targets.tiff
- Source Data/Figure 4d/Figure 4d - L8 asymmetric off-targets.tiff
- __MACOSX/Source Data/Figure 4d/._Figure 4d - L8 asymmetric off-targets.tiff
- Source Data/Supp. Figure 21a/Supp. Figure 21a source data.xlsx
- __MACOSX/Source Data/Supp. Figure 21a/._Supp. Figure 21a source data.xlsx
- Source Data/Supp. Figure 13c/Supp. Figure 13c - RecF8 on loxF8, Sym1, Sym2, at ara200 wh.Tif
- __MACOSX/Source Data/Supp. Figure 13c/._Supp. Figure 13c - RecF8 on loxF8, Sym1, Sym2, at ara200 wh.Tif
- Source Data/Supp. Figure 13d/Supp Figure 13d source data.xlsx
- __MACOSX/Source Data/Supp. Figure 13d/._Supp Figure 13d source data.xlsx
- Source Data/Supp. Figure 10b/Supp. Figure 10b source data.xlsx
- __MACOSX/Source Data/Supp. Figure 10b/._Supp. Figure 10b source data.xlsx
- Source Data/Supp. Figure 15f/Supp. Figure 15f source data.xlsx
- __MACOSX/Source Data/Supp. Figure 15f/._Supp. Figure 15f source data.xlsx
- Source Data/Supp. Figure 19d/Supp. Figure 19c source data.xlsx
- __MACOSX/Source Data/Supp. Figure 19d/._Supp. Figure 19c source data.xlsx
- Source Data/Supp. Figure 19c/.DS_Store
- __MACOSX/Source Data/Supp. Figure 19c/._.DS_Store
- Source Data/Supp. Figure 19c/Figure 19c - Inversion PCR on EC gDNA right part of the gel.tif
- __MACOSX/Source Data/Supp. Figure 19c/._Figure 19c - Inversion PCR on EC gDNA right part of the gel.tif
- Source Data/Supp. Figure 10c/Supp. Figure 10c - PCR on genomic DNA of reporter cell lines.Tif
- __MACOSX/Source Data/Supp. Figure 10c/._Supp. Figure 10c - PCR on genomic DNA of reporter cell lines.Tif
- Source Data/Supp. Figure 13e/Supp Figure 13e source data.xlsx
- __MACOSX/Source Data/Supp. Figure 13e/._Supp Figure 13e source data.xlsx
- Source Data/Supp. Figure 13b/Supp. Figure 13b - RecF8 activity on loxF8 right part of the gel.tif
- __MACOSX/Source Data/Supp. Figure 13b/._Supp. Figure 13b - RecF8 activity on loxF8 right part of the gel.tif
- Source Data/Supp. Figure 19b/Supp. Figure 19b - EC merge.tif
- __MACOSX/Source Data/Supp. Figure 19b/._Supp. Figure 19b - EC merge.tif
- Source Data/Supp. Figure 19b/Supp. Figure 19b - EC BF 10x.tif
- __MACOSX/Source Data/Supp. Figure 19b/._Supp. Figure 19b - EC BF 10x.tif
- Source Data/Supp. Figure 19b/Supp. Figure 19b - EC mCherry.tif
- __MACOSX/Source Data/Supp. Figure 19b/._Supp. Figure 19b - EC mCherry.tif
- Source Data/Supp. Figure 15g/Supp. Figure 15g source data.xlsx
- __MACOSX/Source Data/Supp. Figure 15g/._Supp. Figure 15g source data.xlsx
- Source Data/Supp. Figure 14d/.DS_Store
- __MACOSX/Source Data/Supp. Figure 14d/._.DS_Store
- Source Data/Supp. Figure 14d/Supp. Figure 14d - L8 inversion HEK lower part of gel.tif
- __MACOSX/Source Data/Supp. Figure 14d/._Supp. Figure 14d - L8 inversion HEK lower part of gel.tif
- Source Data/Supp. Figure 12a/Supp. Figure 12a - non-linked D7 (non-fused) on loxF8 Ara 0,1,5,10,25,50,100,200,250.tif
- __MACOSX/Source Data/Supp. Figure 12a/._Supp. Figure 12a - non-linked D7 (non-fused) on loxF8 Ara 0,1,5,10,25,50,100,200,250.tif
- Source Data/Supp. Figure 12a/Supp. Figure 12a - linked dimer on loxF8 Ara 0,1,5,10,25,50,100,200,250.tif
- __MACOSX/Source Data/Supp. Figure 12a/._Supp. Figure 12a - linked dimer on loxF8 Ara 0,1,5,10,25,50,100,200,250.tif
- Source Data/Supp. Figure 14b/Supp. Figure 14b source data.xlsx
- __MACOSX/Source Data/Supp. Figure 14b/._Supp. Figure 14b source data.xlsx
- Source Data/Supp. Figure 17c/Supp. Figure 17c - PCR on gDNA to test off-target recombination.tif
- __MACOSX/Source Data/Supp. Figure 17c/._Supp. Figure 17c - PCR on gDNA to test off-target recombination.tif
- Source Data/Figure 3e/Figure 3e - D7 mediated genomic inversion.Tif
- __MACOSX/Source Data/Figure 3e/._Figure 3e - D7 mediated genomic inversion.Tif
- Source Data/Figure 3b/D7left-loxF8rep-mCh.tif
- __MACOSX/Source Data/Figure 3b/._D7left-loxF8rep-mCh.tif
- Source Data/Figure 3b/D7rght-loxF8rep-mCh.tif
- Source Data/Figure 3b/D7rght-loxF8rep-BF.tif
- Source Data/Figure 3b/D7-loxF8rep-BF.tif
- __MACOSX/Source Data/Figure 3b/._D7-loxF8rep-BF.tif
- Source Data/Figure 3b/D7-loxF8rep-mCh.tif
- __MACOSX/Source Data/Figure 3b/._D7-loxF8rep-mCh.tif
- Source Data/Figure 3b/D7left-loxF8rep-BF.tif
- Source Data/Figure 6a/Figure 6a - Inversion PCR on EC gDNA left part of the gel.tif
- __MACOSX/Source Data/Figure 6a/._Figure 6a - Inversion PCR on EC gDNA left part of the gel.tif
- Source Data/Figure 3c/Figure 3c source data.xlsx
- __MACOSX/Source Data/Figure 3c/._Figure 3c source data.xlsx
- Source Data/Supp. Figure 3b/20170512 - sym1 and sym2 cy1.Tif
- Source Data/Supp. Figure 3b/.DS_Store
- __MACOSX/Source Data/Supp. Figure 3b/._.DS_Store
- Source Data/Supp. Figure 3b/20160711 - sym1b and sym2b cy1.Tif
- Source Data/Supp. Figure 3b/20161211 - sym1c and sym2c cy13.Tif
- __MACOSX/Source Data/Supp. Figure 3b/._20161211 - sym1c and sym2c cy13.Tif
- Source Data/Supp. Figure 3b/20180315 - sym1 and sym2 cy30-31.Tif
- __MACOSX/Source Data/Supp. Figure 3b/._20180315 - sym1 and sym2 cy30-31.Tif
- Source Data/Supp. Figure 3b/20160923 - sym1b and sym2b cy14.Tif
- __MACOSX/Source Data/Supp. Figure 3b/._20160923 - sym1b and sym2b cy14.Tif
- Source Data/Supp. Figure 3b/20161024 - sym1c and sym2c cy1.Tif
- __MACOSX/Source Data/Supp. Figure 3b/._20161024 - sym1c and sym2c cy1.Tif
- Source Data/Supp. Figure 3b/20180406 - F8 on-target.Tif
- __MACOSX/Source Data/Supp. Figure 3b/._20180406 - F8 on-target.Tif
- Source Data/Figure 4a/Figure 4a - D7 asymmetric off-targets.tiff
- __MACOSX/Source Data/Figure 4a/._Figure 4a - D7 asymmetric off-targets.tiff
- Source Data/Figure 4a/Figure 4a - D7 symmetric off-targets.tiff
- __MACOSX/Source Data/Figure 4a/._Figure 4a - D7 symmetric off-targets.tiff
- Source Data/Supp. Figure 2d/Supp. Figure 2d - F8 lib on loxF8.tif
- __MACOSX/Source Data/Supp. Figure 2d/._Supp. Figure 2d - F8 lib on loxF8.tif
- Source Data/Figure 1d/.DS_Store
- __MACOSX/Source Data/Figure 1d/._.DS_Store
- Source Data/Figure 1d/Figure 1d F8 lib activity.Tif
- __MACOSX/Source Data/Figure 1d/._Figure 1d F8 lib activity.Tif
- Source Data/Figure 1d/Figure 1d F8 lib activity - black.Tif
- __MACOSX/Source Data/Figure 1d/._Figure 1d F8 lib activity - black.Tif
- Source Data/Supp. Figure 2c/cycle53.png
- __MACOSX/Source Data/Supp. Figure 2c/._cycle53.png
- Source Data/Supp. Figure 2c/.DS_Store
- __MACOSX/Source Data/Supp. Figure 2c/._.DS_Store
- Source Data/Supp. Figure 2c/cycle39.png
- __MACOSX/Source Data/Supp. Figure 2c/._cycle39.png
- Source Data/Supp. Figure 2c/cycle12.png
- __MACOSX/Source Data/Supp. Figure 2c/._cycle12.png
- Source Data/Supp. Figure 2c/cycle13.png
- __MACOSX/Source Data/Supp. Figure 2c/._cycle13.png
- Source Data/Supp. Figure 2c/cycle1 .png
- __MACOSX/Source Data/Supp. Figure 2c/._cycle1 .png
- Source Data/Supp. Figure 2c/cycle65.png
- __MACOSX/Source Data/Supp. Figure 2c/._cycle65.png
- Source Data/Figure 2b/.DS_Store
- __MACOSX/Source Data/Figure 2b/._.DS_Store
- Source Data/Figure 2b/Figure 2b - Cre on loxP and Brec1 on loxBTR.Tif
- __MACOSX/Source Data/Figure 2b/._Figure 2b - Cre on loxP and Brec1 on loxBTR.Tif
- Source Data/Figure 2b/Figure 2b - D7 on loxF8.Tif
- __MACOSX/Source Data/Figure 2b/._Figure 2b - D7 on loxF8.Tif
- Source Data/Figure 4g/Figure 4g - peak 7-12 and loxF8.Tif
- __MACOSX/Source Data/Figure 4g/._Figure 4g - peak 7-12 and loxF8.Tif
- Source Data/Figure 4g/Figure 4g - Peak 1-6 and loxF8.Tif
- __MACOSX/Source Data/Figure 4g/._Figure 4g - Peak 1-6 and loxF8.Tif
- Source Data/Supp. Figure 16d/Supp. Figure 16d - HG2off-target testing upper part of the gel.tif
- __MACOSX/Source Data/Supp. Figure 16d/._Supp. Figure 16d - HG2off-target testing upper part of the gel.tif
- Source Data/Supp. Figure 16c/Supp. Figure 16c - HG translocation positive .tif
- __MACOSX/Source Data/Supp. Figure 16c/._Supp. Figure 16c - HG translocation positive .tif
- Source Data/Supp. Figure 10a/Supp. Figure 10a - Cre+ mCherry.tif
- Source Data/Supp. Figure 10a/Supp. Figure 10a - Cre- mCherry.tif
- __MACOSX/Source Data/Supp. Figure 10a/._Supp. Figure 10a - Cre- mCherry.tif
- Source Data/Supp. Figure 10a/Supp. Figure 10a - Cre- BF.tif
- __MACOSX/Source Data/Supp. Figure 10a/._Supp. Figure 10a - Cre- BF.tif
- Source Data/Supp. Figure 10a/Supp. Figure 10a - Cre+ BF.tif
- __MACOSX/Source Data/Supp. Figure 10a/._Supp. Figure 10a - Cre+ BF.tif
- Source Data/Supp. Figure 19f/Supp. Figure 19f - WT EC 2nd only merge.tif
- __MACOSX/Source Data/Supp. Figure 19f/._Supp. Figure 19f - WT EC 2nd only merge.tif
- Source Data/Supp. Figure 19f/Supp. Figure 19f - F8 EC merge.tif
- __MACOSX/Source Data/Supp. Figure 19f/._Supp. Figure 19f - F8 EC merge.tif
- Source Data/Supp. Figure 19f/Supp. Figure 19f - F8+RecF8 EC merge.tif
- __MACOSX/Source Data/Supp. Figure 19f/._Supp. Figure 19f - F8+RecF8 EC merge.tif
- Source Data/Supp. Figure 19f/Supp. Figure 19f - WT EC F8.tif
- __MACOSX/Source Data/Supp. Figure 19f/._Supp. Figure 19f - WT EC F8.tif
- Source Data/Supp. Figure 19f/Supp. Figure 19f - WT EC DAPI.tif
- __MACOSX/Source Data/Supp. Figure 19f/._Supp. Figure 19f - WT EC DAPI.tif
- Source Data/Supp. Figure 19f/Supp. Figure 19f - WT EC merge.tif
- __MACOSX/Source Data/Supp. Figure 19f/._Supp. Figure 19f - WT EC merge.tif
- Source Data/Supp. Figure 19f/Supp. Figure 19f - F8+RecF8 EC F8.tif
- __MACOSX/Source Data/Supp. Figure 19f/._Supp. Figure 19f - F8+RecF8 EC F8.tif
- Source Data/Supp. Figure 19f/Supp. Figure 19f - WT EC 2nd only DAPI.tif
- __MACOSX/Source Data/Supp. Figure 19f/._Supp. Figure 19f - WT EC 2nd only DAPI.tif
- Source Data/Supp. Figure 19f/Supp. Figure 19f - F8 EC F8.tif
- __MACOSX/Source Data/Supp. Figure 19f/._Supp. Figure 19f - F8 EC F8.tif
- Source Data/Supp. Figure 19f/Supp. Figure 19f - WT EC 2nd only F8.tif
- __MACOSX/Source Data/Supp. Figure 19f/._Supp. Figure 19f - WT EC 2nd only F8.tif
- Source Data/Supp. Figure 19f/Supp. Figure 19f - F8+RecF8 EC DAPI.tif
- __MACOSX/Source Data/Supp. Figure 19f/._Supp. Figure 19f - F8+RecF8 EC DAPI.tif
- Source Data/Supp. Figure 19f/Supp. Figure 19f - F8 EC DAPI.tif
- __MACOSX/Source Data/Supp. Figure 19f/._Supp. Figure 19f - F8 EC DAPI.tif
- Source Data/Supp. Figure 16b/Supp. Figure 16b - dilution for off-target testing lower part of the gel.tif
- __MACOSX/Source Data/Supp. Figure 16b/._Supp. Figure 16b - dilution for off-target testing lower part of the gel.tif
- Source Data/Supp. Figure 18b/Supp. Figure 18b - WT iPSCs_10x.tif
- __MACOSX/Source Data/Supp. Figure 18b/._Supp. Figure 18b - WT iPSCs_10x.tif
- Source Data/Supp. Figure 18b/Supp. Figure 18b - F8 iPSCs_4x.tif
- __MACOSX/Source Data/Supp. Figure 18b/._Supp. Figure 18b - F8 iPSCs_4x.tif
- Source Data/Supp. Figure 18b/Supp. Figure 18b - F8 iPSCs_10x.tif
- __MACOSX/Source Data/Supp. Figure 18b/._Supp. Figure 18b - F8 iPSCs_10x.tif
- Source Data/Supp. Figure 18b/Supp. Figure 18b - WT iPSCs_4x.tif
- __MACOSX/Source Data/Supp. Figure 18b/._Supp. Figure 18b - WT iPSCs_4x.tif
- Source Data/Supp. Figure 4/Supp. Figure 4 - cross-reactivity of the final recombinase libraries.Tif
- __MACOSX/Source Data/Supp. Figure 4/._Supp. Figure 4 - cross-reactivity of the final recombinase libraries.Tif
- Source Data/Supp. Figure 12c/Supp. Figure 12c - S2-link lib2-S1 START-END on loxF8 at ara 1,10,100,200.  S2-link lib2-S1 END on loxF8 at ara 1,10,100,200 wh.tif
- __MACOSX/Source Data/Supp. Figure 12c/._Supp. Figure 12c - S2-link lib2-S1 START-END on loxF8 at ara 1,10,100,200.  S2-link lib2-S1 END on loxF8 at ara 1,10,100,200 wh.tif
- Source Data/Supp. Figure 14a/Supp. Figure 14a - L8-loxF8rep-mCh.tif
- __MACOSX/Source Data/Supp. Figure 14a/._Supp. Figure 14a - L8-loxF8rep-mCh.tif
- Source Data/Supp. Figure 14a/Supp. Figure 14a - L8-loxF8rep-BF.tif
- __MACOSX/Source Data/Supp. Figure 14a/._Supp. Figure 14a - L8-loxF8rep-BF.tif
- Source Data/Supp. Figure 5/Supp. Figure 5 - library activity on loxF8 post tox.tif
- __MACOSX/Source Data/Supp. Figure 5/._Supp. Figure 5 - library activity on loxF8 post tox.tif
- Source Data/Supp. Figure 5/Supp. Figure 5 - cross-reactivity of the final recombinase libraries post tox.Tif
- __MACOSX/Source Data/Supp. Figure 5/._Supp. Figure 5 - cross-reactivity of the final recombinase libraries post tox.Tif
- Source Data/Supp. Figure 18d/Supp. Figure 18d - F8-iPSCs-GFPnls-20x.tif
- __MACOSX/Source Data/Supp. Figure 18d/._Supp. Figure 18d - F8-iPSCs-GFPnls-20x.tif
- Source Data/Supp. Figure 18c/Supp. Figure 18c - Ect merge.tif
- __MACOSX/Source Data/Supp. Figure 18c/._Supp. Figure 18c - Ect merge.tif
- Source Data/Supp. Figure 18c/Supp. Figure 18c - Mes merge.tif
- __MACOSX/Source Data/Supp. Figure 18c/._Supp. Figure 18c - Mes merge.tif
- Source Data/Supp. Figure 18c/Supp. Figure 18c - Ect TUJ-20X.tif
- __MACOSX/Source Data/Supp. Figure 18c/._Supp. Figure 18c - Ect TUJ-20X.tif
- Source Data/Supp. Figure 18c/Supp. Figure 18c - Ect Dapi-20X.psd
- __MACOSX/Source Data/Supp. Figure 18c/._Supp. Figure 18c - Ect Dapi-20X.psd
- Source Data/Supp. Figure 18c/Supp. Figure 18c - Mes DAPI.tif
- __MACOSX/Source Data/Supp. Figure 18c/._Supp. Figure 18c - Mes DAPI.tif
- Source Data/Supp. Figure 18c/Supp. Figure 18c - Mes SMA .tif
- __MACOSX/Source Data/Supp. Figure 18c/._Supp. Figure 18c - Mes SMA .tif
- Source Data/Supp. Figure 18c/Supp. Figure 18c - End DAPI.tif
- __MACOSX/Source Data/Supp. Figure 18c/._Supp. Figure 18c - End DAPI.tif
- Source Data/Supp. Figure 18c/Supp. Figure 18c - End SOX17 20X.tif
- __MACOSX/Source Data/Supp. Figure 18c/._Supp. Figure 18c - End SOX17 20X.tif
- Source Data/Supp. Figure 18c/Supp. Figure 18c - End merge.tif
- __MACOSX/Source Data/Supp. Figure 18c/._Supp. Figure 18c - End merge.tif
- Source Data/Figure 6b/Figure 6b source data.xlsx
- __MACOSX/Source Data/Figure 6b/._Figure 6b source data.xlsx
- Source Data/Supp. Figure 6c/Supp. Figure 6c - D4, D9, D10 - 0, 1,10, 100 ara on loxF8.Tif
- __MACOSX/Source Data/Supp. Figure 6c/._Supp. Figure 6c - D4, D9, D10 - 0, 1,10, 100 ara on loxF8.Tif
- Source Data/Supp. Figure 6c/Supp. Figure 6c - D7 on loxF8.Tif
- __MACOSX/Source Data/Supp. Figure 6c/._Supp. Figure 6c - D7 on loxF8.Tif
- Source Data/Figure 5c/Figure 5b - inversion orientation lower part of the gel.tif
- __MACOSX/Source Data/Figure 5c/._Figure 5b - inversion orientation lower part of the gel.tif
- Source Data/Supp. Figure 20a/.DS_Store
- __MACOSX/Source Data/Supp. Figure 20a/._.DS_Store
- Source Data/Supp. Figure 20a/Supp. Figure 20a - F8 and Cas9 treated cells PCR on gDNA left loxF8 site left part of the gel.tif
- __MACOSX/Source Data/Supp. Figure 20a/._Supp. Figure 20a - F8 and Cas9 treated cells PCR on gDNA left loxF8 site left part of the gel.tif
- Source Data/Supp. Figure 6b/Supp. Figure 6b - F8 dimer 49-96 clone.Tif
- __MACOSX/Source Data/Supp. Figure 6b/._Supp. Figure 6b - F8 dimer 49-96 clone.Tif
- Source Data/Supp. Figure 6b/Supp. Figure 6b - F8 dimer 1-48 clone.Tif
- __MACOSX/Source Data/Supp. Figure 6b/._Supp. Figure 6b - F8 dimer 1-48 clone.Tif
- Source Data/Figure 5b/Figure 5b - normal orientation upper part of the gel.tif
- __MACOSX/Source Data/Figure 5b/._Figure 5b - normal orientation upper part of the gel.tif
- Source Data/Figure 6d/Figure 6d - PCR on cDNA.Tif
- __MACOSX/Source Data/Figure 6d/._Figure 6d - PCR on cDNA.Tif
- Source Data/Figure 6c/Figure 6c source data.xlsx
- __MACOSX/Source Data/Figure 6c/._Figure 6c source data.xlsx
