# Supplementary material for: Correction of a Factor VIII genomic inversion with designer-recombinases
Source: Nat Commun. 2022 Jan 20;13:422. doi: 10.1038/s41467-022-28080-7 (PMC8776779; doi:10.1038/s41467-022-28080-7)
Supplement: Supplementary file 9 — Source data [file 41467_2022_28080_MOESM9_ESM.zip › Source Data/Supp. Figure 21a/Supp. Figure 21a source data.xlsx]

## Sheet: Sheet1
Supp. Figure 21a
	Condition	Data1	Data2	Data3
	HEKloxP	0.66	0.56	0.67
	HEKloxF	1.35	1.28	1.29
