# Supplementary material for: Correction of a Factor VIII genomic inversion with designer-recombinases
Source: Nat Commun. 2022 Jan 20;13:422. doi: 10.1038/s41467-022-28080-7 (PMC8776779; doi:10.1038/s41467-022-28080-7)
Supplement: Supplementary file 9 — Source data [file 41467_2022_28080_MOESM9_ESM.zip › Source Data/Supp. Figure 13d/Supp Figure 13d source data.xlsx]

## Sheet: Sheet1
Supp. Figure 13d
D7	Condition	Data1	Data2	Data3		RecF8	Condition	Data1	Data2	Data3
	0	0.159119	0.162602	0.193971			0	0.220421	0.209204	0.256993
	1	0.416508	0.384168	0.299789			1	0.381724	0.31438	0.357796
	10	0.715465	0.707604	0.704522			10	0.558295	0.606612	0.578084
	100	0.987819	0.982462	0.978173			100	0.746864	0.684764	0.775198
