# Supplementary material for: Correction of a Factor VIII genomic inversion with designer-recombinases
Source: Nat Commun. 2022 Jan 20;13:422. doi: 10.1038/s41467-022-28080-7 (PMC8776779; doi:10.1038/s41467-022-28080-7)
Supplement: Supplementary file 9 — Source data [file 41467_2022_28080_MOESM9_ESM.zip › Source Data/Supp. Figure 15f/Supp. Figure 15f source data.xlsx]

## Sheet: Sheet1
Supp. Figure 15f
RecF8	Condition	Data1	Data2	Data3			Cre324	Condition	Data1	Data2	Data3
	P1	4.42	4.31	3.63				P1	3.44	3.76	4.33
	P2	4.33	5.42	5.34				P2	3.19	2.52	1.42
	P3	1.82	2.3	2.1				P3	1.22	0.92	1.18
	P4	3.02	5.34	3.5				P4	4.75	3.23	5.35
	P5	9.94	12.9	13.1				P5	10.7	15.3	17.4
	P6	5.57	7.76	6.96				P6	9.53	8.38	7.98
	P7	3.3	3.83	3.64				P7	4.09	4.73	5.51
	P8	0.029	0.058	0.03				P8	0.068	0.071	0.078
	P9	2.13	3.69	3.31				P9	2.04	2.66	2.27
	P10	6.12	8.29	10.2				P10	9.34	7.44	8.81
	P20	5.03	4.53	5.19				P20	6.96	5.7	5.67
	P68	0.21	0.18	0.23				P68	0.33	0.22	0.39
	loxF8	25.3	22.3	22.6				loxF8	0.71	0.85	1.04
