# Supplementary material for: Correction of a Factor VIII genomic inversion with designer-recombinases
Source: Nat Commun. 2022 Jan 20;13:422. doi: 10.1038/s41467-022-28080-7 (PMC8776779; doi:10.1038/s41467-022-28080-7)
Supplement: Supplementary file 9 — Source data [file 41467_2022_28080_MOESM9_ESM.zip › Source Data/Supp. Figure 19d/Supp. Figure 19c source data.xlsx]

## Sheet: Sheet1
Supp. Figure 19c
	Condition	Data1	Data2	Data3
	0.01	0.170314	0.0521684	0.0594336
	0.05	0.49042	8.71713	10.2586
	0.1	12.692	15.6344	12.6662
	0.2	21.5859	31.2552	34.2835
	0.3	25.8008	31.1648	26.8221
	0.5	47.3076	38.2174	37.578
