# Supplementary material for: Correction of a Factor VIII genomic inversion with designer-recombinases
Source: Nat Commun. 2022 Jan 20;13:422. doi: 10.1038/s41467-022-28080-7 (PMC8776779; doi:10.1038/s41467-022-28080-7)
Supplement: Supplementary file 9 — Source data [file 41467_2022_28080_MOESM9_ESM.zip › Source Data/Supp. Figure 15g/Supp. Figure 15g source data.xlsx]

## Sheet: Sheet1
Supp. Figure 15g
	Condition	Fold change
	P1	1.64755
	P2	3.30309
	P3	4.04323
	P4	1.52861
	P5	1.3564
	P6	1.13492
	P7	1.52027
	P8	1.21212
	P9	2.92561
	P10	1.95577
	P20	1.82711
	P68	2.20833
	loxF8	101.566
