# Supplementary material for: Correction of a Factor VIII genomic inversion with designer-recombinases
Source: Nat Commun. 2022 Jan 20;13:422. doi: 10.1038/s41467-022-28080-7 (PMC8776779; doi:10.1038/s41467-022-28080-7)
Supplement: Supplementary file 9 — Source data [file 41467_2022_28080_MOESM9_ESM.zip › Source Data/Supp. Figure 14b/Supp. Figure 14b source data.xlsx]

## Sheet: Sheet1
Supp. Figure 14b
	Condition	Data1	Data2	Data3
	RecF8	56.65	57.05	57.85
	Cre	2.37	2.74	2.34
