# Supplementary material for: Correction of a Factor VIII genomic inversion with designer-recombinases
Source: Nat Commun. 2022 Jan 20;13:422. doi: 10.1038/s41467-022-28080-7 (PMC8776779; doi:10.1038/s41467-022-28080-7)
Supplement: Supplementary file 9 — Source data [file 41467_2022_28080_MOESM9_ESM.zip › Source Data/Figure 3c/Figure 3c source data.xlsx]

## Sheet: Sheet1
Figure 3c
	Condition	Data1	Data2	Data3
	D7-L + D7-R	76.95	76.55	76.59
	D7-L	5.36	4.18	4.68
	D7-R	3.17	3.65	3.11
	Cre	1.35	1.28	1.29
