# Supplementary material for: Correction of a Factor VIII genomic inversion with designer-recombinases
Source: Nat Commun. 2022 Jan 20;13:422. doi: 10.1038/s41467-022-28080-7 (PMC8776779; doi:10.1038/s41467-022-28080-7)
Supplement: Supplementary file 9 — Source data [file 41467_2022_28080_MOESM9_ESM.zip › Source Data/Figure 6b/Figure 6b source data.xlsx]

## Sheet: Sheet1
Figure 6b
	Condition	Data1	Data2	Data3
	WT EC	85.1677	120.594	88.1441
	F8 EC	0	0	0
	F8 EC + RecF8	10.2548	9.95113	16.5165
